# Supplementary material for: Recyclable Multifunctional Ionic Liquids for Sustainable Electroorganic Oxidations
Source: ACS Electrochem. 2025 Jul 9;1(9):1659–65. doi: 10.1021/acselectrochem.5c00108 (PMC12415826; doi:10.1021/acselectrochem.5c00108)
Supplement: Supplementary file 2 [file ec5c00108_si_002.cif]

data_ajgska
_nottingham_internal_coll_name     AJGSKA
_nottingham_internal_coll_number   19028
_nottingham_internal_coll_client   AJ/GSK
_nottingham_internal_coll_type     custom
_nottingham_internal_coll_frame_method  '\w scans'
_nottingham_internal_coll_frame_time  45.00
_nottingham_internal_coll_frame_width  1.00
_nottingham_internal_coll_user     pczspa
_nottingham_internal_coll_date     11/06/2021
_nottingham_internal_coll_location  NOTTS
_nottingham_internal_coll_instrument  'SN, XDA 017-09'
_nottingham_internal_NCS_number    ?
_nottingham_internal_process_date  14/06/2021
_nottingham_internal_process_user  pczspa
_nottingham_internal_solution_date  14/06/2021
_nottingham_internal_solution_user  pczspa
_nottingham_internal_refinement_date  13/07/2021
_nottingham_internal_refinement_user  pczspa
_nottingham_internal_self_archive_date  ?
_nottingham_internal_self_validation_date  ?
_nottingham_internal_self_validation_user  ?
_nottingham_internal_validation_date  13/07/2021
_nottingham_internal_validation_user  pczspa
_nottingham_internal_archive_date  13/07/2021
_refine_special_details
;
 Imidazolium hydrogen atom H19 was refined with the N-H
 distance restrained to a target value of 0.88 %A (DFIX, esd
 0.02 %A). All other hydrogen atoms in the structure were
 geometrically placed and refined with a riding model.

 Three-fold conformational disorder was modelled in the
 imidazolium butyl moiety. The occupancies of the three
 disorder components were refined and restrained to sum
 to unity using a linear restraint (SUMP, esp 0.01)
 resulting in values of 0.55(1), 0.24(1) and 0.21(1).

 The C-C bonds of the disordered butyl chains were all
 restrained to have target values of 1.5 %A (DFIX, esd 0.02).
 The N-C bonds of the butyl disorder components were all
 restrained to have similar lengths (SADI).

 Rigid bond and similarity restraints were applied to the
 anisotropic displacement parameters of all the disordered
 atoms in the structure (RIGU, SIMU). The anisotropic
 displacement parameters of the three N-pendant carbon
 atoms were constrained to be identical (EADP). The
 anisotropic displacement parameters of butyl carbon
 atoms C34A, C33B and C34B were restrained to have more
 isotropic character (ISOR).
;
_audit_creation_date               2021-07-13
_audit_creation_method
;
Olex2 1.3
(compiled 2020.11.12 svn.r5f609507 for OlexSys, GUI svn.r6272)
;
_shelx_SHELXL_version_number       '2018/3'
_publ_contact_author_id_orcid      ?
_publ_section_references
;
Dolomanov, O.V., Bourhis, L.J., Gildea, R.J, Howard, J.A.K. & Puschmann, H.
 (2009), J. Appl. Cryst. 42, 339-341.

Sheldrick, G.M. (2015). Acta Cryst. A71, 3-8.

Sheldrick, G.M. (2015). Acta Cryst. C71, 3-8.
;
_chemical_name_common              ?
_chemical_name_systematic          ?
_chemical_formula_moiety           'C9 H17 N O5 S, C7 H13 N2'
_chemical_formula_sum              'C16 H30 N3 O5 S'
_chemical_formula_weight           376.49
_chemical_melting_point            ?
_chemical_oxdiff_formula           C17H29N2O5S
_chemical_oxdiff_usercomment      
 'AJGSKA #19028 SN-1631 for AJ/GSK fomblin oil micromount'
loop_
  _atom_type_symbol
  _atom_type_description
  _atom_type_scat_dispersion_real
  _atom_type_scat_dispersion_imag
  _atom_type_scat_source
 'C' 'C' 0.0033 0.0016 'International Tables Vol C Tables 4.2.6.8 and 6.1.1.4'
 'H' 'H' 0.0000 0.0000 'International Tables Vol C Tables 4.2.6.8 and 6.1.1.4'
 'N' 'N' 0.0061 0.0033 'International Tables Vol C Tables 4.2.6.8 and 6.1.1.4'
 'O' 'O' 0.0106 0.0060 'International Tables Vol C Tables 4.2.6.8 and 6.1.1.4'
 'S' 'S' 0.1246 0.1234 'International Tables Vol C Tables 4.2.6.8 and 6.1.1.4'

_shelx_space_group_comment
;
The symmetry employed for this shelxl refinement is uniquely defined
by the following loop, which should always be used as a source of
symmetry information in preference to the above space-group names.
They are only intended as comments.
;
_space_group_crystal_system        'monoclinic'
_space_group_IT_number             14
_space_group_name_H-M_alt          'P 1 21/n 1'
_space_group_name_Hall             '-P 2yn'
loop_
  _space_group_symop_operation_xyz
 'x, y, z'
 '-x+1/2, y+1/2, -z+1/2'
 '-x, -y, -z'
 'x-1/2, -y-1/2, z-1/2'

_cell_length_a                     6.0279(4)
_cell_length_b                     21.9811(12)
_cell_length_c                     15.1206(11)
_cell_angle_alpha                  90
_cell_angle_beta                   95.962(7)
_cell_angle_gamma                  90
_cell_volume                       1992.6(2)
_cell_formula_units_Z              4
_cell_measurement_reflns_used      5587
_cell_measurement_temperature      120(2)
_cell_measurement_theta_max        28.4080
_cell_measurement_theta_min        5.0010
_shelx_estimated_absorpt_T_max     0.981
_shelx_estimated_absorpt_T_min     0.956
_exptl_absorpt_coefficient_mu      0.192
_exptl_absorpt_correction_T_max    1.000
_exptl_absorpt_correction_T_min    0.749
_exptl_absorpt_correction_type     gaussian
_exptl_absorpt_process_details
;
CrysAlisPro 1.171.40.82a (Rigaku Oxford Diffraction, 2020)
Numerical absorption correction based on gaussian integration over
a multifaceted crystal model
Empirical absorption correction using spherical harmonics,
implemented in SCALE3 ABSPACK scaling algorithm.
;
_exptl_absorpt_special_details     ?
_exptl_crystal_colour              yellow
_exptl_crystal_colour_primary      yellow
_exptl_crystal_density_diffrn      1.255
_exptl_crystal_density_meas        ?
_exptl_crystal_density_method      ?
_exptl_crystal_description         block
_exptl_crystal_F_000               812
loop_
  _exptl_crystal_face_index_h
  _exptl_crystal_face_index_k
  _exptl_crystal_face_index_l
  _exptl_crystal_face_perp_dist
 -3 8 -18 0.0267
 -8 -2 5 0.1311
 -1 10 20 0.0743
 5 -4 16 0.0572
 -3 -6 20 0.0770
 -1 -20 16 0.0851
 3 -30 -1 0.0926
 8 -14 -4 0.0852
 3 11 18 0.0525
 7 14 -5 0.0639
 2 30 -2 0.0653
 -2 30 0 0.0631
 -8 -12 5 0.1265
 -3 -29 2 0.0919
 6 -6 14 0.0655

_exptl_crystal_size_max            0.239
_exptl_crystal_size_mid            0.173
_exptl_crystal_size_min            0.1
loop_
  _exptl_oxdiff_crystal_face_indexfrac_h
  _exptl_oxdiff_crystal_face_indexfrac_k
  _exptl_oxdiff_crystal_face_indexfrac_l
  _exptl_oxdiff_crystal_face_x
  _exptl_oxdiff_crystal_face_y
  _exptl_oxdiff_crystal_face_z
 -2.8782 7.8166 -18.4657 -0.1269 -0.9763 0.1753
 -8.4022 -2.3331 4.9686 -0.0000 -0.0218 0.9998
 -1.1405 9.7197 20.2187 -0.4622 0.8504 0.2513
 5.0180 -3.5378 15.6327 0.0211 0.8925 -0.4505
 -2.5700 -5.8050 20.4765 0.0236 0.8900 0.4553
 -0.9662 -19.6727 16.4525 0.5016 0.8191 0.2784
 2.5419 -29.5724 -0.8082 0.9586 0.1794 -0.2211
 7.5744 -13.5917 -4.4161 0.4991 0.0955 -0.8613
 2.9841 10.9850 17.5952 -0.4646 0.8521 -0.2411
 7.4963 13.8715 -5.1066 -0.3703 -0.0664 -0.9265
 1.9235 30.1109 -2.0256 -0.9348 -0.1735 -0.3098
 -1.9302 30.1824 0.4055 -0.9723 -0.1817 0.1469
 -7.7272 -12.0480 5.2033 0.3105 0.0552 0.9490
 -2.5549 -29.4550 2.4066 0.9083 0.1683 0.3829
 5.5604 -5.8738 14.0754 0.1093 0.8485 -0.5177

_exptl_transmission_factor_max     ?
_exptl_transmission_factor_min     ?
_diffrn_reflns_av_R_equivalents    0.0281
_diffrn_reflns_av_unetI/netI       0.0309
_diffrn_reflns_Laue_measured_fraction_full  0.997
_diffrn_reflns_Laue_measured_fraction_max  0.866
_diffrn_reflns_limit_h_max         7
_diffrn_reflns_limit_h_min         -7
_diffrn_reflns_limit_k_max         28
_diffrn_reflns_limit_k_min         -29
_diffrn_reflns_limit_l_max         20
_diffrn_reflns_limit_l_min         -20
_diffrn_reflns_number              14129
_diffrn_reflns_point_group_measured_fraction_full  0.997
_diffrn_reflns_point_group_measured_fraction_max  0.866
_diffrn_reflns_theta_full          25.242
_diffrn_reflns_theta_max           28.466
_diffrn_reflns_theta_min           3.522
_diffrn_ambient_environment        'N2 gas'
_diffrn_ambient_temperature        120(2)
_diffrn_crystal_treatment          'flash frozen in gaseous N2'
_diffrn_detector                   'CCD area detector'
_diffrn_detector_area_resol_mean   10.3613
_diffrn_detector_type              'Agilent Diffraction Atlas detector'
_diffrn_measured_fraction_theta_full  0.997
_diffrn_measured_fraction_theta_max  0.866
_diffrn_measurement_details
;
List of Runs (angles in degrees, time in seconds):

  # Type    Start    End  Width  t~exp~   \w     \q     \k     \f   Frames
--------------------------------------------------------------------------
  1  \w    -42.00  41.00   1.00   45.00    --    8.47 -77.00 150.00   83
  2  \w    -42.00  41.00   1.00   45.00    --    8.47 -77.00 -90.00   83
  3  \w    -12.00  82.00   1.00   45.00    --    8.47  57.00-150.00   94
;
_diffrn_measurement_device         '\k-geometry diffractometer'
_diffrn_measurement_device_type    'SuperNova, Atlas'
_diffrn_measurement_method         '\w scans'
_diffrn_measurement_specimen_support  'MiTeGen micromount'
_diffrn_orient_matrix_type        
 'CrysAlisPro convention (1999,Acta A55,543-557)'
_diffrn_orient_matrix_UB_11        0.0045235000
_diffrn_orient_matrix_UB_12        -0.0318269000
_diffrn_orient_matrix_UB_13        -0.0073034000
_diffrn_orient_matrix_UB_21        0.0311162000
_diffrn_orient_matrix_UB_22        -0.0046503000
_diffrn_orient_matrix_UB_23        0.0460520000
_diffrn_orient_matrix_UB_31        -0.1140242000
_diffrn_orient_matrix_UB_32        -0.0025200000
_diffrn_orient_matrix_UB_33        0.0072111000
_diffrn_radiation_monochromator    mirror
_diffrn_radiation_probe            x-ray
_diffrn_radiation_type             'Mo K\a'
_diffrn_radiation_wavelength       0.71073
_diffrn_source                     'microfocus sealed tube'
_diffrn_source_type                'Agilent Diffraction microfocus tube'
_reflns_Friedel_coverage           0.000
_reflns_Friedel_fraction_full      .
_reflns_Friedel_fraction_max       .
_reflns_number_gt                  3512
_reflns_number_total               4351
_reflns_odcompleteness_completeness  99.67
_reflns_odcompleteness_iscentric   1
_reflns_odcompleteness_theta       25.07
_reflns_special_details
;
 Reflections were merged by SHELXL according to the crystal
 class for the calculation of statistics and refinement.
 
 _reflns_Friedel_fraction is defined as the number of unique
 Friedel pairs measured divided by the number that would be
 possible theoretically, ignoring centric projections and
 systematic absences.
;
_reflns_threshold_expression       'I > 2\s(I)'
_computing_cell_refinement         'CrysAlisPro 1.171.40.82a (Rigaku OD, 2020)'
_computing_data_collection         'CrysAlisPro 1.171.40.82a (Rigaku OD, 2020)'
_computing_data_reduction          'CrysAlisPro 1.171.40.82a (Rigaku OD, 2020)'
_computing_molecular_graphics      'Olex2 1.3 (Dolomanov et al., 2009)'
_computing_publication_material    'Olex2 1.3 (Dolomanov et al., 2009)'
_computing_structure_refinement    'SHELXL 2018/3 (Sheldrick, 2015)'
_computing_structure_solution      'SHELXT 2018/2 (Sheldrick, 2018)'
_refine_diff_density_max           0.251
_refine_diff_density_min           -0.497
_refine_diff_density_rms           0.045
_refine_ls_extinction_coef         .
_refine_ls_extinction_method       none
_refine_ls_goodness_of_fit_ref     1.043
_refine_ls_hydrogen_treatment      mixed
_refine_ls_matrix_type             full
_refine_ls_number_parameters       296
_refine_ls_number_reflns           4351
_refine_ls_number_restraints       263
_refine_ls_R_factor_all            0.0533
_refine_ls_R_factor_gt             0.0393
_refine_ls_restrained_S_all        1.035
_refine_ls_shift/su_max            0.000
_refine_ls_shift/su_mean           0.000
_refine_ls_structure_factor_coef   Fsqd
_refine_ls_weighting_details      
 'w=1/[\s^2^(Fo^2^)+(0.0441P)^2^+0.7503P] where P=(Fo^2^+2Fc^2^)/3'
_refine_ls_weighting_scheme        calc
_refine_ls_wR_factor_gt            0.0932
_refine_ls_wR_factor_ref           0.1020
_olex2_refinement_description
;
1. Fixed Uiso
 At 1.2 times of:
  All C(H) groups, All C(H,H) groups, All N(H) groups
 At 1.5 times of:
  All C(H,H,H) groups
2. Restrained distances
 C32C-C31C = C32B-C31B = C32A-C31A = C33A-C32A = C33B-C32B = C33C-C32C = C34C-
 C33C = C34B-C33B = C34A-C33A
 1.5 with sigma of 0.02
 N19-H19
 0.88 with sigma of 0.02
 N17-C31A \\sim N17-C31C \\sim N17-C31B
 with sigma of 0.02
3. Uiso/Uaniso restraints and constraints
C31A \\sim C32A \\sim C33A \\sim C34A \\sim C31B \\sim C32B \\sim C33B \\sim
C34B \\sim C31C \\sim C32C \\sim C33C \\sim C34C: within 2A with sigma of 0.04
and sigma for terminal atoms of 0.08 within 2A
Uanis(C34A) \\sim Ueq, Uanis(C34B) \\sim Ueq: with sigma of 0.01 and sigma for
terminal atoms of 0.02
Uanis(C33B) \\sim Ueq: with sigma of 0.01 and sigma for terminal atoms of 0.02
Uanis(C31A) = Uanis(C31B) = Uanis(C31C)
4. Rigid body (RIGU) restrains
 C31A, C32A, C33A, C34A, C31B, C32B, C33B, C34B, C31C, C32C, C33C, C34C
 with sigma for 1-2 distances of 0.004 and sigma for 1-3 distances of 0.004
5. Others
 1*[Sof(C31A)+Sof(H31A)+Sof(H31B)+Sof(C32A)+Sof(H32A)+Sof(H32B)+Sof(C33A)+
 Sof(H33A)+Sof(H33B)+Sof(C34A)+Sof(H34A)+Sof(H34B)+Sof(H34C)]+1*[Sof(C31B)+
 Sof(H31C)+Sof(H31D)+Sof(C32B)+Sof(H32C)+Sof(H32D)+Sof(C33B)+Sof(H33C)+
 Sof(H33D)+Sof(C34B)+Sof(H34D)+Sof(H34E)+Sof(H34F)]+1*[Sof(C31C)+Sof(H31E)+
 Sof(H31F)+Sof(C32C)+Sof(H32E)+Sof(H32F)+Sof(C33C)+Sof(H33E)+Sof(H33F)+
 Sof(C34C)+Sof(H34G)+Sof(H34H)+Sof(H34I)]=1 with esd of 0.001
 Sof(C31A)=Sof(H31A)=Sof(H31B)=Sof(C32A)=Sof(H32A)=Sof(H32B)=Sof(C33A)=
 Sof(H33A)=Sof(H33B)=Sof(C34A)=Sof(H34A)=Sof(H34B)=Sof(H34C)=FVAR(1)
 Sof(C31B)=Sof(H31C)=Sof(H31D)=Sof(C32B)=Sof(H32C)=Sof(H32D)=Sof(C33B)=
 Sof(H33C)=Sof(H33D)=Sof(C34B)=Sof(H34D)=Sof(H34E)=Sof(H34F)=FVAR(2)
 Sof(C31C)=Sof(H31E)=Sof(H31F)=Sof(C32C)=Sof(H32E)=Sof(H32F)=Sof(C33C)=
 Sof(H33E)=Sof(H33F)=Sof(C34C)=Sof(H34G)=Sof(H34H)=Sof(H34I)=FVAR(3)
6.a Ternary CH refined with riding coordinates:
 C6(H6)
6.b Secondary CH2 refined with riding coordinates:
 C7(H7A,H7B), C11(H11A,H11B), C31A(H31A,H31B), C32A(H32A,H32B), C33A(H33A,
 H33B), C31B(H31C,H31D), C32B(H32C,H32D), C33B(H33C,H33D), C31C(H31E,H31F),
 C32C(H32E,H32F), C33C(H33E,H33F)
6.c Me refined with riding coordinates:
 C34A(H34A,H34B,H34C), C34B(H34D,H34E,H34F), C34C(H34G,H34H,H34I)
6.d Aromatic/amide H refined with riding coordinates:
 C18(H18), C20(H20), C21(H21)
6.e Idealised Me refined as rotating group:
 C12(H12A,H12B,H12C), C13(H13A,H13B,H13C), C15(H15A,H15B,H15C), C16(H16A,H16B,
 H16C)
;
_atom_sites_solution_hydrogens     mixed
_atom_sites_solution_primary       dual
_atom_sites_solution_secondary     difmap
loop_
  _atom_site_label
  _atom_site_type_symbol
  _atom_site_fract_x
  _atom_site_fract_y
  _atom_site_fract_z
  _atom_site_U_iso_or_equiv
  _atom_site_adp_type
  _atom_site_occupancy
  _atom_site_site_symmetry_order
  _atom_site_calc_flag
  _atom_site_refinement_flags_posn
  _atom_site_refinement_flags_adp
  _atom_site_refinement_flags_occupancy
  _atom_site_disorder_assembly
  _atom_site_disorder_group
 S1 S 0.03076(6) 0.37991(2) 0.43803(3) 0.02371(12) Uani 1 1 d . . . . .
 O2 O 0.06904(19) 0.43705(5) 0.48517(8) 0.0307(3) Uani 1 1 d . . . . .
 O3 O -0.1163(2) 0.38573(5) 0.35793(10) 0.0441(3) Uani 1 1 d . . . . .
 O4 O -0.0225(2) 0.33033(5) 0.49333(9) 0.0447(4) Uani 1 1 d . . . . .
 O5 O 0.27075(16) 0.36632(5) 0.40812(8) 0.0271(3) Uani 1 1 d . . . . .
 C6 C 0.2966(2) 0.30884(6) 0.36184(11) 0.0238(3) Uani 1 1 d . . . . .
 H6 H 0.148354 0.289139 0.345724 0.029 Uiso 1 1 calc R U . . .
 C7 C 0.4071(3) 0.32377(7) 0.27982(11) 0.0253(3) Uani 1 1 d . . . . .
 H7A H 0.545573 0.346874 0.297481 0.030 Uiso 1 1 calc R U . . .
 H7B H 0.306616 0.350361 0.240928 0.030 Uiso 1 1 calc R U . . .
 C8 C 0.4647(3) 0.26783(7) 0.22693(11) 0.0263(3) Uani 1 1 d . . . . .
 N9 N 0.5740(2) 0.22133(6) 0.28914(10) 0.0289(3) Uani 1 1 d . . . . .
 C10 C 0.5052(3) 0.20862(7) 0.37935(12) 0.0304(4) Uani 1 1 d . . . . .
 C11 C 0.4455(3) 0.26847(7) 0.42263(11) 0.0280(4) Uani 1 1 d . . . . .
 H11A H 0.369989 0.259313 0.476186 0.034 Uiso 1 1 calc R U . . .
 H11B H 0.584734 0.290762 0.442147 0.034 Uiso 1 1 calc R U . . .
 C12 C 0.6322(3) 0.28577(8) 0.16253(12) 0.0353(4) Uani 1 1 d . . . . .
 H12A H 0.770337 0.299908 0.196175 0.053 Uiso 1 1 calc R U . A 1
 H12B H 0.569493 0.318470 0.123580 0.053 Uiso 1 1 calc R U . A 1
 H12C H 0.664516 0.250439 0.126451 0.053 Uiso 1 1 calc R U . A 1
 C13 C 0.2585(3) 0.24012(8) 0.17479(12) 0.0359(4) Uani 1 1 d . . . . .
 H13A H 0.192559 0.269728 0.131261 0.054 Uiso 1 1 calc R U . B 1
 H13B H 0.149262 0.229374 0.215872 0.054 Uiso 1 1 calc R U . B 1
 H13C H 0.301440 0.203484 0.143787 0.054 Uiso 1 1 calc R U . B 1
 O14 O 0.6768(2) 0.17813(6) 0.25349(9) 0.0449(3) Uani 1 1 d . . . . .
 C15 C 0.3094(3) 0.16375(8) 0.37097(14) 0.0391(4) Uani 1 1 d . . . . .
 H15A H 0.175269 0.184251 0.343439 0.059 Uiso 1 1 calc R U . . .
 H15B H 0.282873 0.149085 0.430162 0.059 Uiso 1 1 calc R U . . .
 H15C H 0.344992 0.129221 0.333935 0.059 Uiso 1 1 calc R U . . .
 C16 C 0.7050(3) 0.18054(9) 0.43431(14) 0.0435(5) Uani 1 1 d . . . . .
 H16A H 0.747196 0.142713 0.406128 0.065 Uiso 1 1 calc R U . . .
 H16B H 0.665961 0.171746 0.494322 0.065 Uiso 1 1 calc R U . . .
 H16C H 0.830478 0.209086 0.437887 0.065 Uiso 1 1 calc R U . . .
 N17 N 0.6166(2) 0.53648(6) 0.33560(9) 0.0270(3) Uani 1 1 d D . . . .
 C18 C 0.5052(3) 0.49336(7) 0.37292(11) 0.0295(4) Uani 1 1 d . . . . .
 H18 H 0.538945 0.451141 0.373213 0.035 Uiso 1 1 calc R U . . .
 N19 N 0.3395(2) 0.51878(6) 0.40963(10) 0.0318(3) Uani 1 1 d D . . . .
 H19 H 0.242(3) 0.4985(8) 0.4384(12) 0.038 Uiso 1 1 d D U . . .
 C20 C 0.3451(3) 0.58034(8) 0.39576(12) 0.0358(4) Uani 1 1 d . . . . .
 H20 H 0.244980 0.609587 0.415343 0.043 Uiso 1 1 calc R U . . .
 C21 C 0.5191(3) 0.59156(7) 0.34917(12) 0.0306(4) Uani 1 1 d . . . . .
 H21 H 0.565378 0.630137 0.329526 0.037 Uiso 1 1 calc R U . . .
 C31A C 0.8259(14) 0.5275(8) 0.2968(6) 0.0328(12) Uani 0.544(6) 1 d D U P C 1
 H31A H 0.930992 0.503902 0.338164 0.039 Uiso 0.544(6) 1 calc R U P C 1
 H31B H 0.894844 0.567419 0.286318 0.039 Uiso 0.544(6) 1 calc R U P C 1
 C32A C 0.7793(11) 0.4939(3) 0.2105(4) 0.0444(12) Uani 0.544(6) 1 d D U P C 1
 H32A H 0.688139 0.519484 0.166719 0.053 Uiso 0.544(6) 1 calc R U P C 1
 H32B H 0.695409 0.456113 0.219751 0.053 Uiso 0.544(6) 1 calc R U P C 1
 C33A C 1.0018(11) 0.47849(19) 0.1757(5) 0.074(2) Uani 0.544(6) 1 d D U P C 1
 H33A H 1.075466 0.516949 0.161226 0.088 Uiso 0.544(6) 1 calc R U P C 1
 H33B H 1.098616 0.458392 0.223984 0.088 Uiso 0.544(6) 1 calc R U P C 1
 C34A C 0.9870(13) 0.4401(2) 0.0991(5) 0.097(3) Uani 0.544(6) 1 d D U P C 1
 H34A H 1.136913 0.432722 0.081701 0.145 Uiso 0.544(6) 1 calc R U P C 1
 H34B H 0.918664 0.401248 0.112912 0.145 Uiso 0.544(6) 1 calc R U P C 1
 H34C H 0.895460 0.459942 0.050009 0.145 Uiso 0.544(6) 1 calc R U P C 1
 C31B C 0.781(2) 0.5229(10) 0.2700(10) 0.0328(12) Uani 0.242(7) 1 d D U P C 2
 H31C H 0.882939 0.490390 0.294927 0.039 Uiso 0.242(7) 1 calc R U P C 2
 H31D H 0.872935 0.559773 0.263528 0.039 Uiso 0.242(7) 1 calc R U P C 2
 C32B C 0.680(2) 0.5034(8) 0.1786(9) 0.042(3) Uani 0.242(7) 1 d D U P C 2
 H32C H 0.582400 0.536080 0.151701 0.050 Uiso 0.242(7) 1 calc R U P C 2
 H32D H 0.588553 0.466519 0.183725 0.050 Uiso 0.242(7) 1 calc R U P C 2
 C33B C 0.8646(19) 0.4900(5) 0.1187(8) 0.056(3) Uani 0.242(7) 1 d D U P C 2
 H33C H 0.937650 0.528790 0.105145 0.067 Uiso 0.242(7) 1 calc R U P C 2
 H33D H 0.978567 0.463851 0.151577 0.067 Uiso 0.242(7) 1 calc R U P C 2
 C34B C 0.788(4) 0.4615(9) 0.0388(11) 0.138(7) Uani 0.242(7) 1 d D U P C 2
 H34D H 0.914000 0.454298 0.003970 0.207 Uiso 0.242(7) 1 calc R U P C 2
 H34E H 0.718994 0.422504 0.051457 0.207 Uiso 0.242(7) 1 calc R U P C 2
 H34F H 0.678031 0.487515 0.004973 0.207 Uiso 0.242(7) 1 calc R U P C 2
 C31C C 0.805(3) 0.529(2) 0.2807(12) 0.0328(12) Uani 0.213(4) 1 d D U P C 3
 H31E H 0.885295 0.490979 0.300404 0.039 Uiso 0.213(4) 1 calc R U P C 3
 H31F H 0.909224 0.562995 0.293660 0.039 Uiso 0.213(4) 1 calc R U P C 3
 C32C C 0.749(3) 0.5251(5) 0.1810(8) 0.039(3) Uani 0.213(4) 1 d D U P C 3
 H32E H 0.658840 0.560912 0.160397 0.047 Uiso 0.213(4) 1 calc R U P C 3
 H32F H 0.889194 0.526184 0.152024 0.047 Uiso 0.213(4) 1 calc R U P C 3
 C33C C 0.623(2) 0.4681(5) 0.1535(7) 0.053(3) Uani 0.213(4) 1 d D U P C 3
 H33E H 0.483074 0.466945 0.182537 0.064 Uiso 0.213(4) 1 calc R U P C 3
 H33F H 0.713374 0.432242 0.174071 0.064 Uiso 0.213(4) 1 calc R U P C 3
 C34C C 0.566(3) 0.4642(7) 0.0518(7) 0.089(5) Uani 0.213(4) 1 d D U P C 3
 H34G H 0.483425 0.426488 0.036795 0.134 Uiso 0.213(4) 1 calc R U P C 3
 H34H H 0.473357 0.499157 0.031287 0.134 Uiso 0.213(4) 1 calc R U P C 3
 H34I H 0.703600 0.464463 0.022824 0.134 Uiso 0.213(4) 1 calc R U P C 3

loop_
  _atom_site_aniso_label
  _atom_site_aniso_U_11
  _atom_site_aniso_U_22
  _atom_site_aniso_U_33
  _atom_site_aniso_U_23
  _atom_site_aniso_U_13
  _atom_site_aniso_U_12
 S1 0.0240(2) 0.01345(18) 0.0363(2) -0.00144(15) 0.01575(16) -0.00020(14)
 O2 0.0417(6) 0.0151(5) 0.0391(7) -0.0053(5) 0.0228(5) -0.0017(5)
 O3 0.0352(7) 0.0305(6) 0.0632(9) -0.0047(6) -0.0113(6) 0.0065(5)
 O4 0.0675(9) 0.0171(6) 0.0571(8) 0.0012(5) 0.0422(7) -0.0033(6)
 O5 0.0209(5) 0.0199(5) 0.0424(7) -0.0125(5) 0.0121(5) -0.0025(4)
 C6 0.0212(7) 0.0162(7) 0.0355(9) -0.0096(6) 0.0097(7) -0.0014(6)
 C7 0.0249(7) 0.0188(7) 0.0331(9) -0.0029(6) 0.0078(7) 0.0001(6)
 C8 0.0269(8) 0.0217(7) 0.0321(9) -0.0024(7) 0.0114(7) -0.0001(6)
 N9 0.0302(7) 0.0220(6) 0.0374(8) -0.0028(6) 0.0169(6) 0.0056(6)
 C10 0.0327(8) 0.0229(8) 0.0381(9) 0.0017(7) 0.0160(7) 0.0060(7)
 C11 0.0289(8) 0.0250(8) 0.0321(9) -0.0021(7) 0.0125(7) 0.0026(7)
 C12 0.0373(9) 0.0351(9) 0.0366(10) -0.0008(8) 0.0185(8) -0.0001(7)
 C13 0.0381(9) 0.0321(9) 0.0388(10) -0.0114(8) 0.0099(8) -0.0040(7)
 O14 0.0556(8) 0.0310(6) 0.0531(8) -0.0037(6) 0.0290(7) 0.0185(6)
 C15 0.0452(10) 0.0221(8) 0.0535(12) 0.0010(8) 0.0226(9) 0.0008(8)
 C16 0.0489(11) 0.0366(10) 0.0471(11) 0.0078(9) 0.0151(9) 0.0170(9)
 N17 0.0272(7) 0.0187(6) 0.0363(8) 0.0021(6) 0.0086(6) -0.0013(5)
 C18 0.0348(9) 0.0202(7) 0.0338(9) 0.0016(7) 0.0047(7) -0.0036(7)
 N19 0.0389(8) 0.0251(7) 0.0336(8) 0.0057(6) 0.0138(7) -0.0070(6)
 C20 0.0441(10) 0.0240(8) 0.0430(10) 0.0047(7) 0.0224(8) 0.0023(7)
 C21 0.0361(9) 0.0183(7) 0.0396(10) 0.0030(7) 0.0148(8) 0.0006(7)
 C31A 0.025(2) 0.0225(15) 0.052(3) -0.002(3) 0.012(2) 0.000(2)
 C32A 0.060(3) 0.031(3) 0.047(3) -0.003(2) 0.029(2) 0.002(2)
 C33A 0.097(4) 0.037(2) 0.100(4) -0.006(2) 0.072(4) -0.005(2)
 C34A 0.133(6) 0.048(3) 0.127(5) -0.015(3) 0.094(5) -0.007(3)
 C31B 0.025(2) 0.0225(15) 0.052(3) -0.002(3) 0.012(2) 0.000(2)
 C32B 0.045(6) 0.042(7) 0.043(5) -0.010(5) 0.026(4) -0.007(6)
 C33B 0.065(5) 0.046(5) 0.065(5) -0.019(4) 0.043(4) -0.001(4)
 C34B 0.169(14) 0.148(12) 0.110(9) -0.077(9) 0.080(9) -0.070(11)
 C31C 0.025(2) 0.0225(15) 0.052(3) -0.002(3) 0.012(2) 0.000(2)
 C32C 0.050(7) 0.024(5) 0.047(5) 0.002(5) 0.017(5) 0.003(5)
 C33C 0.073(7) 0.042(5) 0.046(5) -0.008(4) 0.014(5) -0.015(5)
 C34C 0.147(14) 0.083(9) 0.039(6) -0.012(6) 0.018(7) -0.030(9)

_geom_special_details
;
 All esds (except the esd in the dihedral angle between two l.s. planes)
 are estimated using the full covariance matrix.  The cell esds are taken
 into account individually in the estimation of esds in distances, angles
 and torsion angles; correlations between esds in cell parameters are only
 used when they are defined by crystal symmetry.  An approximate (isotropic)
 treatment of cell esds is used for estimating esds involving l.s. planes.
;
loop_
  _geom_bond_atom_site_label_1
  _geom_bond_atom_site_label_2
  _geom_bond_distance
  _geom_bond_site_symmetry_2
  _geom_bond_publ_flag
 S1 O2 1.4508(11) . ?
 S1 O3 1.4305(14) . ?
 S1 O4 1.4303(12) . ?
 S1 O5 1.5882(10) . ?
 O5 C6 1.4604(17) . ?
 C6 H6 1.0000 . ?
 C6 C7 1.504(2) . ?
 C6 C11 1.506(2) . ?
 C7 H7A 0.9900 . ?
 C7 H7B 0.9900 . ?
 C7 C8 1.526(2) . ?
 C8 N9 1.495(2) . ?
 C8 C12 1.526(2) . ?
 C8 C13 1.528(2) . ?
 N9 C10 1.493(2) . ?
 N9 O14 1.2828(17) . ?
 C10 C11 1.529(2) . ?
 C10 C15 1.533(2) . ?
 C10 C16 1.521(3) . ?
 C11 H11A 0.9900 . ?
 C11 H11B 0.9900 . ?
 C12 H12A 0.9800 . ?
 C12 H12B 0.9800 . ?
 C12 H12C 0.9800 . ?
 C13 H13A 0.9800 . ?
 C13 H13B 0.9800 . ?
 C13 H13C 0.9800 . ?
 C15 H15A 0.9800 . ?
 C15 H15B 0.9800 . ?
 C15 H15C 0.9800 . ?
 C16 H16A 0.9800 . ?
 C16 H16B 0.9800 . ?
 C16 H16C 0.9800 . ?
 N17 C18 1.321(2) . ?
 N17 C21 1.370(2) . ?
 N17 C31A 1.459(7) . ?
 N17 C31B 1.505(12) . ?
 N17 C31C 1.484(14) . ?
 C18 H18 0.9500 . ?
 C18 N19 1.316(2) . ?
 N19 H19 0.885(14) . ?
 N19 C20 1.370(2) . ?
 C20 H20 0.9500 . ?
 C20 C21 1.346(2) . ?
 C21 H21 0.9500 . ?
 C31A H31A 0.9900 . ?
 C31A H31B 0.9900 . ?
 C31A C32A 1.501(9) . ?
 C32A H32A 0.9900 . ?
 C32A H32B 0.9900 . ?
 C32A C33A 1.529(6) . ?
 C33A H33A 0.9900 . ?
 C33A H33B 0.9900 . ?
 C33A C34A 1.429(7) . ?
 C34A H34A 0.9800 . ?
 C34A H34B 0.9800 . ?
 C34A H34C 0.9800 . ?
 C31B H31C 0.9900 . ?
 C31B H31D 0.9900 . ?
 C31B C32B 1.514(14) . ?
 C32B H32C 0.9900 . ?
 C32B H32D 0.9900 . ?
 C32B C33B 1.532(11) . ?
 C33B H33C 0.9900 . ?
 C33B H33D 0.9900 . ?
 C33B C34B 1.396(14) . ?
 C34B H34D 0.9800 . ?
 C34B H34E 0.9800 . ?
 C34B H34F 0.9800 . ?
 C31C H31E 0.9900 . ?
 C31C H31F 0.9900 . ?
 C31C C32C 1.512(17) . ?
 C32C H32E 0.9900 . ?
 C32C H32F 0.9900 . ?
 C32C C33C 1.503(13) . ?
 C33C H33E 0.9900 . ?
 C33C H33F 0.9900 . ?
 C33C C34C 1.542(13) . ?
 C34C H34G 0.9800 . ?
 C34C H34H 0.9800 . ?
 C34C H34I 0.9800 . ?

loop_
  _geom_angle_atom_site_label_1
  _geom_angle_atom_site_label_2
  _geom_angle_atom_site_label_3
  _geom_angle
  _geom_angle_site_symmetry_1
  _geom_angle_site_symmetry_3
  _geom_angle_publ_flag
 O2 S1 O5 101.51(6) . . ?
 O3 S1 O2 113.05(7) . . ?
 O3 S1 O5 106.17(8) . . ?
 O4 S1 O2 113.98(7) . . ?
 O4 S1 O3 113.97(9) . . ?
 O4 S1 O5 106.83(7) . . ?
 C6 O5 S1 116.41(9) . . ?
 O5 C6 H6 110.8 . . ?
 O5 C6 C7 106.55(12) . . ?
 O5 C6 C11 107.69(13) . . ?
 C7 C6 H6 110.8 . . ?
 C7 C6 C11 110.18(12) . . ?
 C11 C6 H6 110.8 . . ?
 C6 C7 H7A 108.8 . . ?
 C6 C7 H7B 108.8 . . ?
 C6 C7 C8 113.64(12) . . ?
 H7A C7 H7B 107.7 . . ?
 C8 C7 H7A 108.8 . . ?
 C8 C7 H7B 108.8 . . ?
 C7 C8 C13 111.97(13) . . ?
 N9 C8 C7 109.30(13) . . ?
 N9 C8 C12 107.50(13) . . ?
 N9 C8 C13 109.50(13) . . ?
 C12 C8 C7 109.16(13) . . ?
 C12 C8 C13 109.31(14) . . ?
 C10 N9 C8 123.82(12) . . ?
 O14 N9 C8 116.25(13) . . ?
 O14 N9 C10 115.96(13) . . ?
 N9 C10 C11 109.27(13) . . ?
 N9 C10 C15 109.24(15) . . ?
 N9 C10 C16 107.19(13) . . ?
 C11 C10 C15 112.08(13) . . ?
 C16 C10 C11 108.87(15) . . ?
 C16 C10 C15 110.07(14) . . ?
 C6 C11 C10 113.44(14) . . ?
 C6 C11 H11A 108.9 . . ?
 C6 C11 H11B 108.9 . . ?
 C10 C11 H11A 108.9 . . ?
 C10 C11 H11B 108.9 . . ?
 H11A C11 H11B 107.7 . . ?
 C8 C12 H12A 109.5 . . ?
 C8 C12 H12B 109.5 . . ?
 C8 C12 H12C 109.5 . . ?
 H12A C12 H12B 109.5 . . ?
 H12A C12 H12C 109.5 . . ?
 H12B C12 H12C 109.5 . . ?
 C8 C13 H13A 109.5 . . ?
 C8 C13 H13B 109.5 . . ?
 C8 C13 H13C 109.5 . . ?
 H13A C13 H13B 109.5 . . ?
 H13A C13 H13C 109.5 . . ?
 H13B C13 H13C 109.5 . . ?
 C10 C15 H15A 109.5 . . ?
 C10 C15 H15B 109.5 . . ?
 C10 C15 H15C 109.5 . . ?
 H15A C15 H15B 109.5 . . ?
 H15A C15 H15C 109.5 . . ?
 H15B C15 H15C 109.5 . . ?
 C10 C16 H16A 109.5 . . ?
 C10 C16 H16B 109.5 . . ?
 C10 C16 H16C 109.5 . . ?
 H16A C16 H16B 109.5 . . ?
 H16A C16 H16C 109.5 . . ?
 H16B C16 H16C 109.5 . . ?
 C18 N17 C21 108.96(13) . . ?
 C18 N17 C31A 125.0(7) . . ?
 C18 N17 C31B 122.6(8) . . ?
 C18 N17 C31C 127.4(18) . . ?
 C21 N17 C31A 125.5(7) . . ?
 C21 N17 C31B 126.6(9) . . ?
 C21 N17 C31C 123.4(18) . . ?
 N17 C18 H18 125.8 . . ?
 N19 C18 N17 108.48(14) . . ?
 N19 C18 H18 125.8 . . ?
 C18 N19 H19 124.3(12) . . ?
 C18 N19 C20 108.84(14) . . ?
 C20 N19 H19 126.9(12) . . ?
 N19 C20 H20 126.5 . . ?
 C21 C20 N19 107.09(15) . . ?
 C21 C20 H20 126.5 . . ?
 N17 C21 H21 126.7 . . ?
 C20 C21 N17 106.62(14) . . ?
 C20 C21 H21 126.7 . . ?
 N17 C31A H31A 109.9 . . ?
 N17 C31A H31B 109.9 . . ?
 N17 C31A C32A 108.9(6) . . ?
 H31A C31A H31B 108.3 . . ?
 C32A C31A H31A 109.9 . . ?
 C32A C31A H31B 109.9 . . ?
 C31A C32A H32A 110.0 . . ?
 C31A C32A H32B 110.0 . . ?
 C31A C32A C33A 108.5(5) . . ?
 H32A C32A H32B 108.4 . . ?
 C33A C32A H32A 110.0 . . ?
 C33A C32A H32B 110.0 . . ?
 C32A C33A H33A 108.5 . . ?
 C32A C33A H33B 108.5 . . ?
 H33A C33A H33B 107.5 . . ?
 C34A C33A C32A 115.3(5) . . ?
 C34A C33A H33A 108.5 . . ?
 C34A C33A H33B 108.5 . . ?
 C33A C34A H34A 109.5 . . ?
 C33A C34A H34B 109.5 . . ?
 C33A C34A H34C 109.5 . . ?
 H34A C34A H34B 109.5 . . ?
 H34A C34A H34C 109.5 . . ?
 H34B C34A H34C 109.5 . . ?
 N17 C31B H31C 108.4 . . ?
 N17 C31B H31D 108.4 . . ?
 N17 C31B C32B 115.3(10) . . ?
 H31C C31B H31D 107.5 . . ?
 C32B C31B H31C 108.4 . . ?
 C32B C31B H31D 108.4 . . ?
 C31B C32B H32C 109.6 . . ?
 C31B C32B H32D 109.6 . . ?
 C31B C32B C33B 110.3(10) . . ?
 H32C C32B H32D 108.1 . . ?
 C33B C32B H32C 109.6 . . ?
 C33B C32B H32D 109.6 . . ?
 C32B C33B H33C 108.8 . . ?
 C32B C33B H33D 108.8 . . ?
 H33C C33B H33D 107.7 . . ?
 C34B C33B C32B 113.8(11) . . ?
 C34B C33B H33C 108.8 . . ?
 C34B C33B H33D 108.8 . . ?
 C33B C34B H34D 109.5 . . ?
 C33B C34B H34E 109.5 . . ?
 C33B C34B H34F 109.5 . . ?
 H34D C34B H34E 109.5 . . ?
 H34D C34B H34F 109.5 . . ?
 H34E C34B H34F 109.5 . . ?
 N17 C31C H31E 107.9 . . ?
 N17 C31C H31F 107.9 . . ?
 N17 C31C C32C 117.5(14) . . ?
 H31E C31C H31F 107.2 . . ?
 C32C C31C H31E 107.9 . . ?
 C32C C31C H31F 107.9 . . ?
 C31C C32C H32E 109.2 . . ?
 C31C C32C H32F 109.2 . . ?
 H32E C32C H32F 107.9 . . ?
 C33C C32C C31C 111.9(17) . . ?
 C33C C32C H32E 109.2 . . ?
 C33C C32C H32F 109.2 . . ?
 C32C C33C H33E 109.2 . . ?
 C32C C33C H33F 109.2 . . ?
 C32C C33C C34C 112.1(10) . . ?
 H33E C33C H33F 107.9 . . ?
 C34C C33C H33E 109.2 . . ?
 C34C C33C H33F 109.2 . . ?
 C33C C34C H34G 109.5 . . ?
 C33C C34C H34H 109.5 . . ?
 C33C C34C H34I 109.5 . . ?
 H34G C34C H34H 109.5 . . ?
 H34G C34C H34I 109.5 . . ?
 H34H C34C H34I 109.5 . . ?

loop_
  _geom_hbond_atom_site_label_D
  _geom_hbond_atom_site_label_H
  _geom_hbond_atom_site_label_A
  _geom_hbond_distance_DH
  _geom_hbond_distance_HA
  _geom_hbond_distance_DA
  _geom_hbond_angle_DHA
  _geom_hbond_site_symmetry_A
  _geom_hbond_publ_flag
 N19 H19 O2 0.885(14) 1.890(15) 2.7527(17) 164.4(18) . yes

loop_
  _geom_torsion_atom_site_label_1
  _geom_torsion_atom_site_label_2
  _geom_torsion_atom_site_label_3
  _geom_torsion_atom_site_label_4
  _geom_torsion
  _geom_torsion_site_symmetry_1
  _geom_torsion_site_symmetry_2
  _geom_torsion_site_symmetry_3
  _geom_torsion_site_symmetry_4
  _geom_torsion_publ_flag
 S1 O5 C6 C7 130.87(11) . . . . ?
 S1 O5 C6 C11 -110.93(12) . . . . ?
 O2 S1 O5 C6 176.71(11) . . . . ?
 O3 S1 O5 C6 -64.92(12) . . . . ?
 O4 S1 O5 C6 57.05(13) . . . . ?
 O5 C6 C7 C8 175.22(12) . . . . ?
 O5 C6 C11 C10 -174.60(12) . . . . ?
 C6 C7 C8 N9 -46.36(17) . . . . ?
 C6 C7 C8 C12 -163.68(14) . . . . ?
 C6 C7 C8 C13 75.15(18) . . . . ?
 C7 C6 C11 C10 -58.76(17) . . . . ?
 C7 C8 N9 C10 38.68(19) . . . . ?
 C7 C8 N9 O14 -164.71(13) . . . . ?
 C8 N9 C10 C11 -38.8(2) . . . . ?
 C8 N9 C10 C15 84.09(17) . . . . ?
 C8 N9 C10 C16 -156.67(14) . . . . ?
 N9 C10 C11 C6 46.64(18) . . . . ?
 C11 C6 C7 C8 58.67(17) . . . . ?
 C12 C8 N9 C10 157.04(15) . . . . ?
 C12 C8 N9 O14 -46.35(18) . . . . ?
 C13 C8 N9 C10 -84.31(17) . . . . ?
 C13 C8 N9 O14 72.29(17) . . . . ?
 O14 N9 C10 C11 164.49(14) . . . . ?
 O14 N9 C10 C15 -72.58(17) . . . . ?
 O14 N9 C10 C16 46.66(19) . . . . ?
 C15 C10 C11 C6 -74.60(18) . . . . ?
 C16 C10 C11 C6 163.40(14) . . . . ?
 N17 C18 N19 C20 -0.3(2) . . . . ?
 N17 C31A C32A C33A -173.7(8) . . . . ?
 N17 C31B C32B C33B -179.1(13) . . . . ?
 N17 C31C C32C C33C -67(3) . . . . ?
 C18 N17 C21 C20 -0.1(2) . . . . ?
 C18 N17 C31A C32A 73.1(10) . . . . ?
 C18 N17 C31B C32B 73.4(18) . . . . ?
 C18 N17 C31C C32C 93(3) . . . . ?
 C18 N19 C20 C21 0.2(2) . . . . ?
 N19 C20 C21 N17 -0.1(2) . . . . ?
 C21 N17 C18 N19 0.2(2) . . . . ?
 C21 N17 C31A C32A -115.6(9) . . . . ?
 C21 N17 C31B C32B -89.6(16) . . . . ?
 C21 N17 C31C C32C -81(3) . . . . ?
 C31A N17 C18 N19 172.8(4) . . . . ?
 C31A N17 C21 C20 -172.6(4) . . . . ?
 C31A C32A C33A C34A 172.9(8) . . . . ?
 C31B N17 C18 N19 -165.4(7) . . . . ?
 C31B N17 C21 C20 164.8(7) . . . . ?
 C31B C32B C33B C34B 169.1(17) . . . . ?
 C31C N17 C18 N19 -174.8(10) . . . . ?
 C31C N17 C21 C20 175.2(9) . . . . ?
 C31C C32C C33C C34C 179.9(15) . . . . ?

_shelx_res_file
;
TITL ajgska_a.res in P2(1)/n
    ajgska.res
    created by SHELXL-2018/3 at 15:38:17 on 13-Jul-2021
REM Old TITL AJGSKA in P2(1)/n
REM SHELXT solution in P2(1)/n: R1 0.203, Rweak 0.064, Alpha 0.048
REM <I/s> 0.638 for 119 systematic absences, Orientation as input
REM Formula found by SHELXT: C15 N2 O5 S
CELL 0.71073 6.0279 21.9811 15.1206 90 95.962 90
ZERR 4 0.0004 0.0012 0.0011 0 0.007 0
LATT 1
SYMM 0.5-X,0.5+Y,0.5-Z
SFAC C H N O S
UNIT 64 119.99 12 20 4
SIMU C31A > C34C
EADP C31A C31B C31C
RIGU C31A > C34C
DFIX 1.5 C32C C31C C32B C31B C32A C31A C33A C32A C33B C32B C33C C32C C34C =
 C33C C34B C33B C34A C33A
ISOR 0.01 0.02 C34A C34B
SADI N17 C31A N17 C31C N17 C31B
ISOR 0.01 0.02 C33B
DFIX 0.88 N19 H19
SUMP 1 0.001 1 2 1 3 1 4

L.S. 12 0 0
PLAN  5
SIZE 0.1 0.173 0.239
TEMP -153(2)
CONF
HTAB N19 O2
BOND
list 4
MORE -1
BOND $H
fmap 2 53
acta
OMIT -3 9 3
OMIT 1 4 3
REM <olex2.extras>
REM <HklSrc "%.\\AJGSKA.hkl">
REM </olex2.extras>

WGHT    0.044100    0.750300
FVAR       0.47476   0.54437   0.24249   0.21288
S1    5    0.030761    0.379908    0.438033    11.00000    0.02402    0.01345 =
         0.03632   -0.00144    0.01575   -0.00020
O2    4    0.069044    0.437054    0.485171    11.00000    0.04169    0.01509 =
         0.03915   -0.00525    0.02284   -0.00175
O3    4   -0.116317    0.385727    0.357928    11.00000    0.03516    0.03052 =
         0.06315   -0.00469   -0.01125    0.00652
O4    4   -0.022477    0.330326    0.493335    11.00000    0.06753    0.01705 =
         0.05708    0.00124    0.04223   -0.00326
O5    4    0.270745    0.366321    0.408120    11.00000    0.02094    0.01991 =
         0.04245   -0.01253    0.01212   -0.00248
C6    1    0.296571    0.308844    0.361845    11.00000    0.02121    0.01618 =
         0.03548   -0.00960    0.00967   -0.00138
AFIX  13
H6    2    0.148354    0.289139    0.345724    11.00000   -1.20000
AFIX   0
C7    1    0.407054    0.323769    0.279822    11.00000    0.02495    0.01883 =
         0.03313   -0.00293    0.00784    0.00010
AFIX  23
H7A   2    0.545573    0.346874    0.297481    11.00000   -1.20000
H7B   2    0.306616    0.350361    0.240928    11.00000   -1.20000
AFIX   0
C8    1    0.464744    0.267834    0.226927    11.00000    0.02692    0.02169 =
         0.03206   -0.00242    0.01140   -0.00010
N9    3    0.574048    0.221330    0.289139    11.00000    0.03023    0.02200 =
         0.03736   -0.00279    0.01688    0.00565
C10   1    0.505164    0.208617    0.379355    11.00000    0.03266    0.02293 =
         0.03806    0.00170    0.01596    0.00595
C11   1    0.445497    0.268474    0.422628    11.00000    0.02892    0.02505 =
         0.03207   -0.00208    0.01250    0.00257
AFIX  23
H11A  2    0.369989    0.259313    0.476186    11.00000   -1.20000
H11B  2    0.584734    0.290762    0.442147    11.00000   -1.20000
AFIX   0
C12   1    0.632248    0.285766    0.162526    11.00000    0.03726    0.03509 =
         0.03660   -0.00077    0.01851   -0.00005
PART 1
AFIX 137
H12A  2    0.770337    0.299908    0.196175    11.00000   -1.50000
H12B  2    0.569493    0.318470    0.123580    11.00000   -1.50000
H12C  2    0.664516    0.250439    0.126451    11.00000   -1.50000
AFIX   0
PART 0
C13   1    0.258513    0.240121    0.174788    11.00000    0.03812    0.03212 =
         0.03877   -0.01144    0.00988   -0.00401
PART 1
AFIX 137
H13A  2    0.192559    0.269728    0.131261    11.00000   -1.50000
H13B  2    0.149262    0.229374    0.215872    11.00000   -1.50000
H13C  2    0.301440    0.203484    0.143787    11.00000   -1.50000
AFIX   0
PART 0
O14   4    0.676808    0.178126    0.253485    11.00000    0.05556    0.03096 =
         0.05312   -0.00367    0.02905    0.01853
C15   1    0.309423    0.163747    0.370966    11.00000    0.04520    0.02211 =
         0.05352    0.00096    0.02261    0.00076
AFIX 137
H15A  2    0.175269    0.184251    0.343439    11.00000   -1.50000
H15B  2    0.282873    0.149085    0.430162    11.00000   -1.50000
H15C  2    0.344992    0.129221    0.333935    11.00000   -1.50000
AFIX   0
C16   1    0.704971    0.180544    0.434311    11.00000    0.04891    0.03655 =
         0.04713    0.00777    0.01513    0.01695
AFIX 137
H16A  2    0.747196    0.142713    0.406128    11.00000   -1.50000
H16B  2    0.665961    0.171746    0.494322    11.00000   -1.50000
H16C  2    0.830478    0.209086    0.437887    11.00000   -1.50000
AFIX   0

N17   3    0.616552    0.536476    0.335595    11.00000    0.02723    0.01871 =
         0.03625    0.00207    0.00858   -0.00127
C18   1    0.505166    0.493360    0.372922    11.00000    0.03478    0.02022 =
         0.03385    0.00158    0.00471   -0.00361
AFIX  43
H18   2    0.538945    0.451141    0.373213    11.00000   -1.20000
AFIX   0
N19   3    0.339536    0.518781    0.409627    11.00000    0.03892    0.02510 =
         0.03363    0.00570    0.01378   -0.00698
H19   2    0.242325    0.498530    0.438374    11.00000   -1.20000
C20   1    0.345107    0.580337    0.395758    11.00000    0.04406    0.02401 =
         0.04303    0.00470    0.02243    0.00232
AFIX  43
H20   2    0.244980    0.609587    0.415343    11.00000   -1.20000
AFIX   0
C21   1    0.519104    0.591555    0.349173    11.00000    0.03608    0.01835 =
         0.03965    0.00304    0.01482    0.00057
AFIX  43
H21   2    0.565378    0.630137    0.329526    11.00000   -1.20000
AFIX   0
PART 1
C31A  1    0.825878    0.527541    0.296815    21.00000    0.02502    0.02254 =
         0.05243   -0.00200    0.01190    0.00014
AFIX  23
H31A  2    0.930992    0.503902    0.338164    21.00000   -1.20000
H31B  2    0.894844    0.567419    0.286318    21.00000   -1.20000
AFIX   0
C32A  1    0.779286    0.493904    0.210467    21.00000    0.05975    0.03121 =
         0.04728   -0.00268    0.02914    0.00191
AFIX  23
H32A  2    0.688139    0.519484    0.166719    21.00000   -1.20000
H32B  2    0.695409    0.456113    0.219751    21.00000   -1.20000
AFIX   0
C33A  1    1.001791    0.478489    0.175710    21.00000    0.09715    0.03655 =
         0.09980   -0.00554    0.07210   -0.00544
AFIX  23
H33A  2    1.075466    0.516949    0.161226    21.00000   -1.20000
H33B  2    1.098616    0.458392    0.223984    21.00000   -1.20000
AFIX   0
C34A  1    0.987049    0.440083    0.099061    21.00000    0.13326    0.04779 =
         0.12669   -0.01530    0.09424   -0.00699
AFIX  33
H34A  2    1.136913    0.432722    0.081701    21.00000   -1.50000
H34B  2    0.918664    0.401248    0.112912    21.00000   -1.50000
H34C  2    0.895460    0.459942    0.050009    21.00000   -1.50000
AFIX   0
PART 2
C31B  1    0.781482    0.522945    0.270017    31.00000    0.02502    0.02254 =
         0.05243   -0.00200    0.01190    0.00014
AFIX  23
H31C  2    0.882939    0.490390    0.294927    31.00000   -1.20000
H31D  2    0.872935    0.559773    0.263528    31.00000   -1.20000
AFIX   0
C32B  1    0.680498    0.503417    0.178551    31.00000    0.04530    0.04187 =
         0.04258   -0.00972    0.02600   -0.00725
AFIX  23
H32C  2    0.582400    0.536080    0.151701    31.00000   -1.20000
H32D  2    0.588553    0.466519    0.183725    31.00000   -1.20000
AFIX   0
C33B  1    0.864568    0.490041    0.118676    31.00000    0.06504    0.04632 =
         0.06489   -0.01941    0.04318   -0.00058
AFIX  23
H33C  2    0.937650    0.528790    0.105145    31.00000   -1.20000
H33D  2    0.978567    0.463851    0.151577    31.00000   -1.20000
AFIX   0
C34B  1    0.788209    0.461460    0.038818    31.00000    0.16858    0.14801 =
         0.11026   -0.07689    0.07971   -0.07006
AFIX  33
H34D  2    0.914000    0.454298    0.003970    31.00000   -1.50000
H34E  2    0.718994    0.422504    0.051457    31.00000   -1.50000
H34F  2    0.678031    0.487515    0.004973    31.00000   -1.50000
AFIX   0
PART 3
C31C  1    0.804723    0.528637    0.280659    41.00000    0.02502    0.02254 =
         0.05243   -0.00200    0.01190    0.00014
AFIX  23
H31E  2    0.885295    0.490979    0.300404    41.00000   -1.20000
H31F  2    0.909224    0.562995    0.293660    41.00000   -1.20000
AFIX   0
C32C  1    0.749301    0.525057    0.180980    41.00000    0.04970    0.02415 =
         0.04657    0.00217    0.01678    0.00288
AFIX  23
H32E  2    0.658840    0.560912    0.160397    41.00000   -1.20000
H32F  2    0.889194    0.526184    0.152024    41.00000   -1.20000
AFIX   0
C33C  1    0.622796    0.468071    0.153465    41.00000    0.07267    0.04222 =
         0.04588   -0.00757    0.01449   -0.01513
AFIX  23
H33E  2    0.483074    0.466945    0.182537    41.00000   -1.20000
H33F  2    0.713374    0.432242    0.174071    41.00000   -1.20000
AFIX   0
C34C  1    0.565582    0.464191    0.051833    41.00000    0.14672    0.08323 =
         0.03931   -0.01155    0.01751   -0.03027
AFIX  33
H34G  2    0.483425    0.426488    0.036795    41.00000   -1.50000
H34H  2    0.473357    0.499157    0.031287    41.00000   -1.50000
H34I  2    0.703600    0.464463    0.022824    41.00000   -1.50000
AFIX   0
HKLF 4


REM  ajgska_a.res in P2(1)/n
REM wR2 = 0.1020, GooF = S = 1.043, Restrained GooF = 1.035 for all data
REM R1 = 0.0393 for 3512 Fo > 4sig(Fo) and 0.0533 for all 4351 data
REM 296 parameters refined using 263 restraints

END

WGHT      0.0441      0.7591

REM Highest difference peak  0.251,  deepest hole -0.497,  1-sigma level  0.045
Q1    1   1.0532  0.4430  0.1631  11.00000  0.05    0.25
Q2    1   0.4811  0.2391  0.3951  11.00000  0.05    0.25
Q3    1  -0.0001  0.3876  0.3332  11.00000  0.05    0.23
Q4    1   0.3644  0.3176  0.3213  11.00000  0.05    0.23
Q5    1  -0.0992  0.3371  0.4486  11.00000  0.05    0.21
;
_shelx_res_checksum                26287
_shelx_hkl_file
;
   0   0  -5    1.02    0.85
   0   0  -6   32.83    2.36
   0   0  -7    2.42    1.32
   0   0  -8   14.27    1.88
   0   0  -9    0.37    1.06
   0   0 -10   20.70    2.50
   0   0 -11    0.89    1.14
   0   0 -12   53.75    4.25
   0   0 -13    3.68    1.78
   0   0 -14  182.88    8.43
   0   0 -15    2.88    1.69
   0   0 -16    6.04    2.03
   0   0 -17    0.34    1.35
   0   0  18   31.53    4.25
   0   0 -18   29.66    4.13
   0   0  19    0.43    1.66
   0   0 -19    0.70    1.54
   0   0 -20   -0.24    1.40
   0  -1  -3   12.33    1.06
   0  -1  -4 2160.95   13.43
   0  -1  -5  133.62    3.87
   0  -1  -6   74.92    3.29
   0  -1  -7   21.35    2.11
   0   1  -8  104.48    4.68
   0  -1  -8  102.62    4.41
   0  -1  -9    1.43    1.08
   0   1  -9    1.99    1.06
   0   1 -10   32.62    3.04
   0  -1 -10   36.10    3.06
   0  -1 -11    4.51    1.38
   0   1 -11    2.93    1.47
   0  -1 -12   93.60    5.44
   0   1 -12  104.03    5.93
   0  -1 -13   72.48    5.05
   0   1 -13   69.18    5.11
   0  -1 -14   64.81    5.04
   0   1 -14   62.75    5.04
   0  -1 -15    4.44    1.65
   0   1 -15    7.13    1.88
   0   1 -16   68.42    5.74
   0  -1 -16   69.16    5.59
   0   1 -17   -0.11    1.34
   0  -1 -17   -0.61    1.36
   0   1 -18   16.24    3.32
   0   1  18   13.53    3.19
   0  -1  18   10.23    2.52
   0  -1 -18   12.07    2.80
   0  -1  19    0.77    1.35
   0   1  19    3.65    2.07
   0   1 -19    0.96    1.49
   0  -1 -19    2.28    1.39
   0   1 -20    2.23    2.06
   0  -1 -20    2.37    1.65
   0   2   3 1029.04    7.72
   0  -2  -3 1018.39    7.88
   0   2   4  357.75    5.32
   0  -2  -4  347.12    5.32
   0  -2  -5  365.68    6.19
   0  -2  -6  135.77    4.23
   0  -2  -7  157.14    4.90
   0  -2  -8   17.93    1.97
   0  -2  -9    3.91    1.29
   0   2  -9    4.83    1.60
   0   2 -10   25.96    2.87
   0  -2 -10   31.33    2.82
   0   2 -11   11.61    2.28
   0  -2 -11   13.70    2.13
   0   2 -12    0.04    1.21
   0  -2 -12    1.19    1.29
   0  -2 -13   52.58    4.24
   0   2 -13   59.45    4.87
   0  -2 -14   19.78    2.81
   0   2 -14   20.61    3.17
   0   2 -15    9.52    2.46
   0  -2 -15   15.97    2.83
   0   2 -16    2.31    1.59
   0  -2 -16    3.96    1.86
   0   2 -17    6.62    2.44
   0   2  17    1.23    1.49
   0  -2 -17    4.59    1.84
   0   2 -18    3.15    1.93
   0   2  18    3.21    1.84
   0  -2 -18   -2.04    1.94
   0   2 -19   12.93    3.28
   0  -2 -19   13.05    2.90
   0  -2  19   12.45    2.93
   0  -2 -20   11.03    2.57
   0  -3  -2  100.06    2.44
   0  -3  -2   99.11    2.15
   0   3   2   99.24    2.15
   0  -3  -3  409.18    4.99
   0   3   3  387.01    4.84
   0   3   4   23.07    1.42
   0  -3  -4   21.04    1.39
   0   3   5  111.05    3.33
   0  -3  -5  113.07    3.41
   0  -3  -6   91.87    3.52
   0  -3  -7   19.63    1.92
   0  -3  -8  187.77    5.71
   0  -3  -9   64.15    3.64
   0  -3 -10   12.94    1.91
   0   3 -11    2.30    1.48
   0  -3 -11    1.09    1.11
   0   3 -12   22.25    3.13
   0  -3 -12   19.82    2.60
   0   3 -13   20.43    3.14
   0  -3 -13   22.04    2.87
   0   3 -14    0.21    1.63
   0  -3 -14    0.50    1.16
   0   3 -15   20.63    3.16
   0  -3 -15   20.26    2.98
   0   3 -16    5.92    2.00
   0   3  16    5.91    2.21
   0  -3 -16    6.84    2.09
   0   3 -17    1.48    1.45
   0   3  17   -0.17    1.44
   0  -3 -17   -0.26    1.44
   0   3 -18   22.79    3.79
   0   3  18   28.39    4.19
   0  -3 -18   29.93    3.90
   0   3 -19    3.89    1.87
   0  -3 -19    6.74    2.07
   0  -3  19    4.69    1.92
   0  -4   0  658.58    6.44
   0   4   0  610.41    6.28
   0  -4   0  633.54    5.22
   0   4   0  636.19    5.29
   0  -4   1   44.00    1.90
   0  -4  -1   42.60    1.71
   0   4   1   40.08    1.66
   0  -4  -1   41.80    1.66
   0   4   1   38.90    1.61
   0   4  -1   42.35    1.29
   0  -4   1   42.84    1.27
   0   4   2 2328.78   12.69
   0  -4  -2 2382.88   12.88
   0  -4  -2 2380.73   11.47
   0  -4   2 2398.15   15.05
   0   4   2 2389.92   11.30
   0   4   2 2442.11   13.64
   0  -4  -3   33.34    1.78
   0   4   3   34.36    1.54
   0  -4  -3   33.61    1.53
   0  -4  -4   45.28    2.25
   0   4   4   25.54    1.68
   0  -4  -5  514.74    7.17
   0   4   5  493.82    6.86
   0   4   6  285.70    5.79
   0  -4  -6  283.59    5.93
   0  -4  -7   13.56    1.71
   0  -4  -8    9.02    1.55
   0  -4  -9   61.96    3.57
   0  -4 -10  132.90    5.45
   0  -4 -11    9.91    1.88
   0   4 -12    0.59    1.42
   0  -4 -12    6.73    1.75
   0   4 -13   10.71    2.43
   0  -4 -13    7.54    1.90
   0   4 -14   29.63    3.65
   0  -4 -14   26.66    3.15
   0   4  15   50.90    5.10
   0   4 -15   46.33    4.74
   0  -4 -15   46.83    4.39
   0   4 -16   34.49    4.24
   0   4  16   42.53    4.81
   0  -4 -16   32.51    3.87
   0   4 -17   36.98    4.62
   0   4  17   43.09    5.01
   0  -4 -17   40.52    4.38
   0   4 -18    1.43    1.64
   0   4  18   -0.93    1.55
   0  -4 -18    0.67    1.12
   0   4 -19    0.15    1.49
   0  -4  19    3.26    2.10
   0  -4 -19    0.58    1.21
   0   5   0    1.84    0.59
   0  -5   0    0.12    0.51
   0  -5   0    0.17    0.92
   0   5   0   -0.30    0.56
   0   5  -1 1607.43   11.89
   0  -5   1 1626.71   12.03
   0   5   1 1609.82   11.30
   0  -5  -1 1647.76   11.25
   0   5  -1 1591.51    8.79
   0  -5   1 1616.63    8.47
   0   5   1 1619.81   10.73
   0  -5  -1 1577.64   10.43
   0  -5  -2 5609.54   21.40
   0  -5   2 5683.25   16.71
   0   5   2 5613.82   19.41
   0   5   2 5588.01   22.07
   0   5   3  373.18    5.14
   0  -5  -3  367.28    5.21
   0   5   3  394.89    6.46
   0  -5  -3  385.00    6.06
   0  -5  -4   23.85    1.72
   0  -5  -4   25.35    1.55
   0   5   4   22.87    1.44
   0  -5  -5   16.13    1.46
   0   5   5   15.13    1.34
   0  -5  -6   12.07    1.43
   0   5   6   13.10    1.38
   0  -5  -7   61.11    3.03
   0   5   7   56.98    2.89
   0  -5  -8   36.34    2.54
   0  -5  -9  103.46    4.47
   0  -5 -10   62.89    3.78
   0  -5 -11   40.33    3.28
   0   5 -12  100.83    6.27
   0  -5 -12   96.02    5.23
   0   5 -13    3.46    1.95
   0  -5 -13    2.58    1.25
   0   5 -14    6.68    2.07
   0   5  14   10.45    2.31
   0  -5 -14    5.09    1.62
   0   5 -15    7.02    2.38
   0   5  15    6.37    2.12
   0  -5 -15    4.32    1.62
   0   5 -16   26.96    4.00
   0   5  16   34.54    4.38
   0  -5 -16   22.15    3.11
   0   5 -17   20.81    3.63
   0   5  17   15.74    3.10
   0  -5 -17   21.79    3.23
   0   5 -18   -3.60    1.79
   0   5  18    1.11    1.41
   0  -5 -18   -0.30    1.29
   0  -5  19   26.79    3.86
   0   5 -19   21.29    4.03
   0  -6   0 1006.99    9.80
   0   6   0  988.09    9.83
   0  -6   0 1017.47    8.05
   0   6   0 1025.36    8.32
   0  -6   1  790.53    9.07
   0   6  -1  785.78    8.97
   0  -6  -1  820.25    8.76
   0   6   1  769.23    8.57
   0   6  -1  792.21    6.69
   0  -6  -1  768.17    7.81
   0   6   1  791.85    8.09
   0  -6   1  766.21    6.48
   0  -6  -2   78.32    2.82
   0   6   2   73.62    2.73
   0   6   2   74.49    2.50
   0  -6   2   78.25    3.15
   0   6  -2   78.44    3.06
   0   6   2   80.90    2.84
   0  -6   2   75.18    2.05
   0  -6   3  318.34    4.65
   0  -6  -3  302.97    5.75
   0   6   3  299.93    5.60
   0  -6  -3  314.22    5.21
   0  -6   3  335.02    6.94
   0   6   3  317.93    5.10
   0   6   3  315.13    6.20
   0  -6  -4   65.92    2.49
   0   6   4   66.50    2.45
   0   6   4   64.23    3.07
   0  -6  -4   65.80    2.88
   0  -6  -5  189.47    5.19
   0  -6  -5  193.46    4.57
   0   6   5  194.35    4.44
   0  -6  -6   50.14    2.60
   0   6   6   54.12    2.59
   0  -6  -7   31.86    2.24
   0   6   7   29.51    2.07
   0  -6  -8  115.60    4.43
   0   6   8  117.95    4.34
   0  -6  -9  196.36    6.15
   0  -6 -10    1.81    0.94
   0  -6 -11   75.50    4.40
   0  -6 -12    3.02    1.18
   0  -6 -13   28.06    3.04
   0   6  13   34.10    3.98
   0   6 -13   36.02    4.03
   0   6  14    1.84    1.44
   0  -6 -14    2.22    1.30
   0   6 -14    1.51    1.57
   0  -6 -15   30.01    3.42
   0   6 -15   30.58    3.98
   0   6  15   40.17    4.62
   0   6 -16    9.64    2.49
   0   6  16   16.98    3.31
   0  -6 -16   11.93    2.33
   0   6 -17   -0.97    1.31
   0   6  17   -0.81    1.39
   0  -6 -17    1.19    1.31
   0   6 -18    7.38    2.50
   0  -6 -18    6.08    1.81
   0  -6  19    1.16    1.13
   0  -7   0    2.34    0.66
   0   7   0    2.81    0.78
   0   7   0    2.09    0.76
   0  -7   0    1.63    0.85
   0   7  -1  235.36    5.38
   0  -7   1  231.09    5.38
   0   7   1  231.69    5.06
   0  -7  -1  242.41    5.17
   0  -7  -1  231.05    4.57
   0   7   1  233.95    4.72
   0   7  -1  233.55    4.02
   0  -7   1  224.44    3.87
   0  -7   2  137.73    4.36
   0   7  -2  128.02    4.17
   0  -7  -2  140.09    3.94
   0   7  -2  135.76    3.06
   0   7   2  131.54    3.86
   0   7   2  135.19    3.60
   0  -7   2  132.77    2.91
   0   7   2  137.27    3.94
   0   7  -3   79.84    3.52
   0  -7   3   77.65    3.59
   0  -7  -3   80.67    3.11
   0   7   3   74.83    2.98
   0   7   3   69.18    3.09
   0   7   3   81.70    2.80
   0  -7   3   80.03    2.39
   0   7   4  312.67    5.54
   0   7   4  318.92    6.99
   0  -7  -4  315.41    5.70
   0  -7  -4  315.41    6.42
   0   7   5  144.72    3.95
   0  -7  -5  138.94    4.04
   0   7   5  153.09    5.16
   0  -7  -5  144.33    4.75
   0   7   6   70.25    2.94
   0  -7  -6   69.15    3.05
   0   7   6   63.33    3.71
   0  -7  -6   67.92    3.47
   0   7   7  376.74    9.27
   0  -7  -7  390.73    7.58
   0   7   7  386.49    7.26
   0   7   8   12.24    1.53
   0  -7  -8   14.99    1.74
   0   7  -9    2.42    1.03
   0  -7  -9    2.82    1.16
   0  -7 -10  317.36    8.26
   0   7 -10  326.46   10.53
   0   7  10  326.63   10.16
   0   7 -11   22.67    2.99
   0   7  11   20.18    2.88
   0  -7 -11   22.26    2.46
   0   7  12   14.92    2.66
   0  -7 -12   18.59    2.42
   0   7  13    0.40    1.51
   0  -7 -13    2.70    1.30
   0   7 -14   12.60    2.72
   0   7  14   10.59    2.57
   0  -7 -14    6.70    1.61
   0   7 -15    1.99    1.64
   0   7  15    1.34    1.62
   0  -7 -15    3.37    1.48
   0   7 -16    2.19    1.72
   0   7  16    0.46    1.42
   0  -7 -16   -0.65    1.43
   0   7 -17    6.29    2.20
   0   7  17    4.56    1.94
   0  -7 -17    7.90    2.06
   0   7 -18    4.37    2.34
   0  -8   0  131.96    4.20
   0  -8   0  135.25    3.42
   0   8   0  146.03    3.68
   0   8   0  139.29    4.30
   0   8  -1   96.67    3.67
   0  -8   1   98.82    3.78
   0   8   1   93.36    3.47
   0  -8  -1   98.88    3.59
   0   8  -1   93.85    2.79
   0  -8   1   90.07    2.66
   0   8   1   98.51    3.27
   0  -8  -1  103.95    3.21
   0  -8   2   -0.86    1.10
   0   8  -2   -1.32    0.91
   0  -8  -2    0.11    0.80
   0   8  -2   -0.26    0.60
   0   8   2   -0.20    0.66
   0   8   2   -0.32    0.63
   0   8   2   -0.06    0.77
   0  -8   2   -0.72    0.47
   0  -8   3   33.02    2.63
   0  -8  -3   36.07    2.30
   0  -8   3   34.47    1.67
   0   8   3   34.87    2.24
   0   8   3   35.04    2.00
   0   8   3   35.23    2.39
   0  -8  -4  713.52   10.18
   0   8   4  737.87   10.81
   0   8   4  710.20    8.70
   0  -8   4  725.58    8.02
   0   8   5    4.70    0.98
   0  -8  -5    2.94    0.94
   0   8   5    3.51    1.34
   0  -8  -5    4.15    1.23
   0   8   6  308.63    6.23
   0  -8  -6  324.40    7.55
   0  -8  -6  313.10    6.48
   0   8   6  327.50    8.23
   0  -8  -7    1.58    1.07
   0   8   7    0.44    1.19
   0  -8  -7    0.77    0.77
   0   8   7    1.49    0.74
   0   8   8  730.13   10.65
   0  -8  -8  733.19   12.69
   0  -8  -8  749.84   11.24
   0   8   8  715.15   13.71
   0   8   9    0.67    0.88
   0   8  -9    0.66    1.02
   0  -8  -9   -1.33    0.99
   0   8   9    1.80    1.43
   0   8 -10    7.52    1.90
   0  -8 -10   10.81    1.77
   0   8  10    8.75    1.98
   0  -8 -11  209.61    7.09
   0   8 -11  217.00    9.16
   0   8  11  220.93    9.02
   0   8  12    4.88    2.11
   0  -8 -12    2.25    1.36
   0   8  13    2.74    1.67
   0  -8 -13    1.63    1.09
   0   8 -14   10.22    2.84
   0   8  14    8.08    2.32
   0  -8 -14    7.94    1.96
   0   8 -15   -1.84    2.07
   0   8  15   -0.08    1.79
   0  -8 -15    2.04    1.25
   0   8 -16    5.73    2.25
   0   8  16    9.10    2.53
   0  -8 -16    7.58    1.96
   0   8 -17    4.79    2.24
   0   8  17    0.98    1.59
   0  -8 -17    2.48    1.28
   0   8 -18   -1.16    1.77
   0  -9   0   -0.13    0.63
   0   9   0    0.27    0.68
   0  -9   0   -0.07    0.91
   0   9   0    0.04    0.79
   0  -9  -1  398.25    7.52
   0  -9   1  395.65    7.83
   0   9  -1  378.25    7.67
   0   9   1  399.82    7.54
   0  -9  -1  384.87    6.51
   0  -9   1  383.93    5.68
   0   9   1  411.92    6.94
   0   9  -1  398.63    6.06
   0   9  -2    2.12    1.05
   0  -9  -2    0.88    0.93
   0   9   2    3.05    1.00
   0  -9   2    0.21    1.26
   0  -9   2    1.89    0.60
   0   9   2    1.61    0.91
   0   9   3   28.13    2.28
   0  -9   3   34.51    2.82
   0  -9  -3   29.57    2.24
   0   9   3   28.56    2.24
   0   9   3   31.20    2.04
   0  -9   3   29.05    1.58
   0  -9  -4  623.59    9.96
   0  -9   4  611.91    7.45
   0   9   4  592.88    9.68
   0   9   4  618.41    8.63
   0   9   4  616.28   10.38
   0  -9  -5 2405.06   20.03
   0   9   5 2385.39   21.38
   0   9   5 2326.32   16.95
   0  -9   5 2337.11   16.09
   0   9   6   91.89    3.49
   0   9   6   89.68    4.54
   0  -9  -6   91.52    3.68
   0  -9  -6   98.76    4.30
   0   9   7  146.57    4.60
   0  -9  -7  145.72    5.55
   0  -9  -7  143.06    4.73
   0   9   7  148.65    6.04
   0  -9  -8   13.56    1.93
   0   9   8   13.13    2.05
   0  -9  -8   12.95    1.61
   0   9   8   13.91    1.58
   0   9   9  514.17   12.44
   0  -9  -9  507.76   11.39
   0   9  -9  510.44   13.19
   0  -9  -9  509.29    9.82
   0   9   9  498.12    9.27
   0  -9 -10   60.51    4.15
   0   9 -10   63.00    4.91
   0  -9 -10   60.68    3.65
   0   9  10   60.49    4.61
   0  -9 -11   28.36    2.80
   0  -9 -11   25.01    3.06
   0   9  11   23.27    3.19
   0  -9 -12    0.55    0.92
   0   9  12   -0.26    1.30
   0  -9 -13   -0.62    0.96
   0   9  13   -0.87    1.53
   0  -9 -14    8.16    1.96
   0   9  14   13.27    2.97
   0  -9 -15   62.29    4.73
   0   9 -15   65.83    6.04
   0   9  15   64.15    5.98
   0   9 -16   -1.97    1.54
   0   9  16   -1.43    1.54
   0  -9 -16    0.27    0.92
   0   9 -17    7.25    2.43
   0   9  17    6.03    2.45
   0  -9 -19    6.70    2.19
   0 -10   0  158.61    5.11
   0 -10   0  154.50    4.10
   0  10   0  157.21    4.33
   0  10   0  150.69    5.03
   0 -10   1  231.85    6.35
   0 -10  -1  239.95    6.20
   0  10   1  229.20    6.09
   0  10  -1  225.58    6.37
   0 -10   1  237.30    4.75
   0 -10  -1  228.70    5.29
   0  10  -1  230.16    4.96
   0  10   1  236.63    5.56
   0 -10   2   92.00    4.21
   0  10  -2   88.35    4.17
   0 -10  -2   94.65    3.98
   0  10   2   89.95    3.89
   0  10  -2   87.44    3.00
   0 -10   2   88.88    2.80
   0  10   2   90.75    3.72
   0  10   3  990.45   12.82
   0 -10   3  981.83   14.27
   0 -10  -3  971.35   12.48
   0  10   3  967.93   12.76
   0  10   3  963.43   11.59
   0 -10   3  964.99    9.10
   0 -10   4  537.21   11.05
   0 -10  -4  524.16    9.40
   0 -10   4  498.93    6.88
   0  10   4  503.02    9.34
   0  10   4  524.68    8.35
   0  10   4  499.34    9.70
   0 -10  -5  180.48    5.74
   0  10   5  175.48    6.11
   0  10   5  186.59    5.04
   0 -10   5  184.46    4.47
   0 -10  -6   10.94    1.60
   0  10   6   10.01    1.35
   0 -10   6    9.87    1.24
   0  10   6    8.82    1.68
   0 -10  -7  117.26    5.14
   0 -10  -7  116.18    4.42
   0  10   7  113.85    4.13
   0  10   7  118.25    5.56
   0  10  -8    7.42    1.63
   0 -10  -8    6.31    1.40
   0  10   8    5.81    1.10
   0 -10  -8    7.75    1.37
   0  10   8    6.98    1.68
   0  10  -9    3.59    1.44
   0 -10  -9    3.64    1.56
   0  10   9    5.08    1.15
   0 -10  -9    3.07    0.98
   0  10   9    3.32    1.60
   0  10 -10   67.22    5.06
   0  10  10   64.12    3.57
   0 -10 -10   66.09    3.81
   0  10  10   64.33    4.94
   0 -10 -10   62.59    4.37
   0 -10 -11  398.90    9.71
   0  10  11  391.72   12.42
   0 -10 -11  387.14   11.01
   0 -10 -12   62.28    4.11
   0  10  12   63.86    5.30
   0 -10 -12   59.67    4.73
   0 -10 -13   55.44    4.06
   0  10  13   52.33    5.06
   0 -10 -13   51.21    4.47
   0 -10 -14    9.74    2.00
   0  10  14   17.43    3.29
   0 -10 -14   11.04    2.45
   0  10 -15   31.51    4.37
   0 -10 -15   30.24    3.26
   0  10  15   30.10    4.21
   0 -10 -15   32.28    3.99
   0  10 -16    1.18    1.81
   0 -10 -16    5.80    1.76
   0  10  16    3.74    1.86
   0 -10 -17    6.37    2.03
   0  10 -17    5.39    2.34
   0 -10 -18   -0.47    1.24
   0 -11   0    0.78    0.69
   0  11   0    1.11    0.80
   0  11   0   -1.19    1.06
   0 -11   0    0.11    1.14
   0 -11  -1   37.08    2.67
   0 -11   1   34.15    2.76
   0  11   1   32.94    2.59
   0  11  -1   35.47    2.74
   0 -11   1   33.30    1.95
   0 -11  -1   35.87    2.19
   0  11  -1   34.49    2.11
   0  11   1   35.47    2.32
   0  11   2  180.40    5.80
   0 -11  -2  188.89    5.75
   0  11  -2  193.10    4.60
   0  11  -2  180.53    6.05
   0 -11   2  186.06    6.21
   0  11   2  192.97    5.61
   0 -11   2  186.81    4.26
   0  11   3  153.33    5.21
   0 -11  -3  152.98    5.25
   0 -11   3  147.44    5.82
   0  11  -3  151.36    5.77
   0  11   3  146.08    5.22
   0  11   3  148.57    4.81
   0 -11   3  146.95    3.69
   0  11   4  118.99    4.84
   0 -11   4  110.96    5.23
   0 -11  -4  112.02    4.60
   0  11   4  111.54    4.59
   0  11   4  112.49    4.10
   0 -11   4  116.26    3.39
   0 -11  -5  101.77    4.52
   0  11   5   99.54    3.81
   0  11   5   97.71    4.62
   0 -11   5   96.59    3.30
   0 -11  -6   51.52    3.35
   0  11   6   51.76    3.51
   0  11   6   49.41    2.79
   0 -11   6   52.56    2.62
   0 -11   7  166.46    4.93
   0  11  -7  167.49    7.36
   0 -11  -7  162.74    6.06
   0  11   7  163.55    5.07
   0  11   7  161.76    6.67
   0  11   8    0.29    0.64
   0 -11  -8    1.55    1.04
   0  11  -8    0.62    0.99
   0 -11  -8    2.32    1.06
   0  11   8    2.47    1.30
   0  11   9  247.30    9.05
   0  11  -9  256.21    9.69
   0 -11  -9  250.72    8.34
   0 -11  -9  254.21    7.14
   0  11   9  255.94    6.75
   0  11  10    9.40    1.47
   0 -11 -10    9.71    1.67
   0  11  10   11.14    2.44
   0 -11 -10   11.47    2.22
   0 -11 -11   92.20    4.73
   0  11  11   85.12    5.94
   0 -11 -11   92.67    5.56
   0 -11 -12   91.58    4.96
   0  11  12   91.57    6.45
   0 -11 -12   81.32    5.47
   0 -11 -13   -1.71    1.07
   0  11  13   -1.23    1.77
   0 -11 -13   -1.28    1.40
   0 -11 -14  126.57    6.20
   0  11  14  131.74    8.27
   0 -11 -14  123.78    7.20
   0 -11 -15    1.46    0.85
   0 -11 -15    2.89    1.68
   0  11  15   -1.10    2.20
   0 -11 -16   10.14    2.23
   0  11  16   11.58    2.93
   0 -11 -17    5.92    2.07
   0 -11 -18    6.66    2.21
   0 -12   0   50.32    3.38
   0  12   0   42.31    3.10
   0 -12   0   42.73    2.39
   0  12   0   42.39    2.60
   0 -12   1   25.45    2.45
   0  12  -1   25.08    2.39
   0 -12  -1   24.89    2.30
   0  12   1   19.01    2.09
   0 -12  -1   25.02    1.90
   0 -12   1   24.01    1.71
   0  12  -1   27.59    1.97
   0  12   1   24.87    2.09
   0 -12   2   32.48    2.90
   0  12  -2   33.92    2.85
   0 -12  -2   35.80    2.67
   0  12   2   35.26    2.74
   0  12  -2   35.76    2.18
   0 -12   2   35.04    1.96
   0  12   2   33.91    2.53
   0  12  -3   20.55    2.34
   0 -12  -3   21.45    2.23
   0 -12   3   20.19    2.35
   0  12   3   18.18    2.01
   0  12   3   22.07    2.02
   0 -12   3   19.63    1.50
   0  12   3   19.04    2.07
   0  12   4  224.43    6.88
   0 -12  -4  215.57    6.50
   0  12  -4  229.45    7.71
   0 -12   4  215.24    7.55
   0  12   4  209.53    6.54
   0  12   4  224.78    6.07
   0 -12   4  214.66    4.72
   0  12  -5  280.95    8.94
   0 -12  -5  286.36    7.65
   0  12   5  276.09    8.06
   0  12   5  278.76    6.65
   0 -12   5  273.31    5.51
   0 -12  -6   41.46    3.13
   0  12  -6   35.97    3.43
   0 -12   6   40.22    2.33
   0  12   6   38.12    2.58
   0  12   6   37.96    3.27
   0  12  -7   42.75    3.75
   0 -12  -7   40.38    3.19
   0  12   7   41.89    2.67
   0  12   7   42.17    3.59
   0 -12   7   41.54    2.50
   0 -12   8  423.86    8.43
   0  12  -8  427.82   12.32
   0 -12  -8  417.56   10.34
   0  12   8  430.94    8.62
   0  12   8  411.86   11.33
   0  12   9   10.67    1.50
   0 -12  -9   10.83    1.89
   0  12  -9    7.14    1.89
   0 -12  -9   11.27    1.71
   0  12   9   10.52    2.23
   0  12  10   93.18    4.30
   0  12  10   86.42    5.80
   0 -12 -10   97.75    4.73
   0 -12 -10   86.22    5.24
   0 -12 -11   19.02    2.32
   0  12  11   18.01    3.06
   0 -12 -11   22.22    2.83
   0 -12 -12    1.03    0.84
   0  12  12   -1.47    1.32
   0 -12 -12    1.80    1.29
   0 -12 -13  149.79    6.50
   0  12  13  163.18    8.94
   0 -12 -13  144.43    7.46
   0 -12 -14    7.61    1.70
   0  12  14    6.18    1.94
   0 -12 -14    5.06    1.64
   0 -12 -15   19.51    2.68
   0 -12 -15   16.51    3.04
   0  12  15   23.29    3.81
   0 -12 -16    1.96    1.40
   0  12 -16    1.03    1.36
   0 -12 -17    2.18    1.61
   0 -12 -18    9.09    2.47
   0 -13   0    2.24    1.30
   0  13   0    2.59    1.08
   0 -13   0    2.43    0.86
   0  13   0    4.35    1.12
   0 -13  -1   72.96    3.97
   0 -13   1   71.06    4.08
   0  13  -1   73.51    3.30
   0  13   1   75.44    4.16
   0  13  -1   65.99    4.00
   0 -13   1   70.48    3.03
   0  13   1   70.06    3.53
   0 -13   2  379.13    9.47
   0 -13  -2  368.24    8.76
   0  13  -2  361.77    9.50
   0  13   2  363.09    8.89
   0  13  -2  358.55    6.90
   0  13   2  367.84    8.26
   0 -13   2  360.83    6.52
   0 -13  -3  251.09    7.25
   0  13   3  243.86    7.35
   0  13   3  240.66    6.70
   0 -13   3  247.23    7.99
   0  13  -3  258.71    8.11
   0  13   3  245.81    7.11
   0 -13   3  240.25    5.14
   0  13  -4   78.71    4.69
   0 -13   4   76.76    4.72
   0 -13  -4   80.50    4.25
   0 -13   4   73.35    2.81
   0  13   4   76.46    4.14
   0  13   4   74.35    3.67
   0  13   4   71.33    4.07
   0  13   5    7.81    1.32
   0  13   5    7.20    1.45
   0 -13  -5    7.92    1.62
   0  13  -5    9.77    1.88
   0 -13   5    8.01    1.05
   0  13   5   10.23    1.85
   0  13   6    2.91    0.88
   0  13  -6    4.20    1.34
   0 -13  -6    1.94    1.11
   0 -13   6    3.78    0.86
   0  13   6    3.25    1.26
   0  13  -7   86.85    5.49
   0 -13   7   84.32    3.46
   0 -13  -7   83.41    4.57
   0  13   7   75.33    4.83
   0  13   7   84.73    3.87
   0  13  -8   36.05    3.74
   0 -13  -8   32.94    3.21
   0  13   8   34.20    2.52
   0  13   8   35.91    3.55
   0 -13   8   32.22    2.30
   0 -13  -9   36.20    3.33
   0 -13   9   41.70    2.84
   0  13   9   40.73    2.79
   0  13   9   43.86    4.10
   0  13  10    9.40    1.43
   0 -13  10   11.57    1.63
   0 -13 -10   14.10    2.28
   0  13  10   10.56    2.26
   0 -13 -10    9.90    1.79
   0  13  11  155.57    8.13
   0 -13 -11  144.13    5.96
   0 -13 -11  158.58    7.37
   0 -13 -12   15.55    2.56
   0  13  12   19.07    3.27
   0 -13 -12   18.58    2.35
   0 -13 -13   23.67    3.21
   0  13  13   20.80    3.47
   0 -13 -13   26.88    2.85
   0 -13 -14    3.01    1.57
   0  13  14    1.28    1.51
   0 -13 -14    0.21    1.10
   0  13  15   13.13    3.05
   0 -13 -15   10.86    2.36
   0 -13 -16    3.09    1.53
   0 -13 -17   -1.62    1.44
   0 -14   0  187.32    6.65
   0  14   0  180.59    6.62
   0 -14   0  182.29    5.20
   0  14   0  182.66    5.61
   0 -14  -1  406.58    9.60
   0 -14   1  402.09    9.85
   0  14  -1  404.01    7.90
   0  14   1  404.23    9.87
   0  14  -1  402.58   10.21
   0 -14   1  396.76    7.32
   0  14   1  416.05    8.81
   0 -14  -2   36.96    2.99
   0 -14   2   35.95    3.29
   0  14   2   32.67    2.83
   0  14  -2   30.91    3.00
   0  14  -2   34.08    2.32
   0  14   2   31.32    2.68
   0 -14   2   36.76    2.21
   0 -14  -3  635.01   12.05
   0 -14   3  615.17    8.54
   0  14   3  615.71   12.14
   0  14   3  617.18   11.18
   0 -14   3  639.30   13.25
   0  14  -3  629.53   13.14
   0  14   3  631.48   11.64
   0 -14   4   65.82    4.47
   0  14  -4   65.71    4.45
   0  14   4   61.82    3.92
   0  14   4   64.53    3.96
   0 -14   4   67.02    2.79
   0  14   4   62.53    3.50
   0 -14  -4   65.28    3.97
   0  14   5    1.97    1.09
   0 -14   5    2.65    0.69
   0  14   5    2.43    0.96
   0  14   5    3.23    1.00
   0  14  -5    4.20    1.37
   0 -14  -5    1.35    0.99
   0  14   6    1.47    0.70
   0  14  -6    0.47    1.28
   0 -14  -6    0.94    0.98
   0 -14   6    2.84    0.81
   0  14   6    1.13    1.02
   0  14  -7   10.91    2.25
   0 -14   7   14.86    1.61
   0 -14  -7   19.05    2.56
   0  14   7   12.28    2.44
   0  14   7   15.12    1.90
   0  14  -8   27.49    3.33
   0 -14  -8   28.23    2.89
   0 -14   8   29.70    2.21
   0  14   8   23.81    2.98
   0  14   8   25.62    2.22
   0  14   9   10.13    1.48
   0 -14  -9   12.13    2.18
   0  14   9    8.90    2.16
   0 -14   9   10.28    1.46
   0 -14 -10  190.42    7.93
   0 -14  10  198.49    6.40
   0  14  10  197.52    6.35
   0  14  10  209.12    9.20
   0  14  11   21.96    3.26
   0 -14 -11   24.73    2.99
   0 -14 -12   25.73    3.22
   0  14  12   29.00    3.86
   0 -14 -12   21.21    2.43
   0 -14 -13    9.04    2.06
   0  14  13   10.35    2.55
   0 -14 -13    5.73    1.48
   0  14  14   15.94    3.33
   0 -14 -14   20.75    3.20
   0  14  15   -3.82    2.03
   0 -14 -15    1.60    1.46
   0 -14 -16    7.33    2.13
   0 -14 -17   -1.92    1.72
   0 -15   0    2.61    1.27
   0  15   0    3.73    1.32
   0 -15   0    2.01    0.80
   0  15   0    4.85    1.29
   0 -15   1   26.62    2.86
   0 -15  -1   28.43    2.82
   0  15  -1   29.99    2.33
   0  15  -1   25.17    2.67
   0  15   1   29.00    2.89
   0 -15   1   28.16    2.06
   0  15   1   25.24    2.34
   0 -15   2  497.67   11.74
   0 -15  -2  509.31   11.13
   0  15  -2  513.69   12.10
   0  15   2  502.02   11.34
   0  15  -2  506.54    8.87
   0  15   2  507.26   10.48
   0 -15   2  493.25    8.10
   0 -15   3   32.92    2.11
   0  15   3   30.36    2.89
   0  15   3   35.01    2.87
   0  15  -3   31.18    3.16
   0 -15   3   34.63    3.44
   0 -15  -3   34.05    2.98
   0  15   3   31.29    2.83
   0 -15   4  151.12    6.98
   0  15  -4  170.61    7.25
   0 -15  -4  162.20    6.37
   0  15   4  172.50    6.74
   0  15   4  162.27    5.89
   0  15   4  162.26    6.48
   0 -15   4  164.74    4.48
   0  15  -5  100.05    5.82
   0 -15  -5   95.40    5.03
   0  15   5   91.68    5.11
   0  15   5   94.61    5.01
   0  15   5   93.97    4.41
   0 -15   5   94.48    3.39
   0  15  -6   45.58    4.21
   0 -15  -6   53.36    4.01
   0 -15   6   53.30    2.66
   0  15   6   57.44    3.54
   0  15   6   49.03    4.08
   0  15   7    6.95    1.32
   0 -15  -7    6.70    1.66
   0  15  -7    7.31    1.84
   0 -15   7    8.72    1.20
   0  15   7    4.14    1.44
   0  15   8    2.13    0.84
   0 -15  -8    0.85    1.13
   0 -15   8    0.68    0.63
   0  15   8    1.11    1.13
   0 -15   9   19.06    1.96
   0  15   9   18.95    2.05
   0 -15  -9   23.00    2.83
   0  15   9   18.65    2.90
   0 -15 -10   20.36    2.76
   0 -15  10   17.79    1.98
   0  15  10   21.03    3.25
   0  15  11   43.41    4.58
   0 -15 -11   42.70    3.91
   0  15  12   87.59    6.62
   0 -15 -12   92.17    5.93
   0  15  13    4.40    1.69
   0 -15 -13    3.20    1.37
   0  15  14    3.29    2.07
   0 -15 -14    2.78    1.70
   0 -15 -15    7.46    2.07
   0 -15 -16    0.23    1.24
   0  16   0  173.21    7.07
   0 -16   0  175.94    6.95
   0  16   0  195.37    6.29
   0 -16   1   10.88    2.06
   0  16  -1   13.08    2.19
   0 -16  -1   12.77    2.10
   0  16   1   14.10    2.17
   0 -16   1   14.20    1.58
   0  16  -1   14.10    1.77
   0  16   1   13.55    1.86
   0 -16  -2  298.51    8.83
   0 -16   2  304.41    9.63
   0  16  -2  304.14    9.73
   0  16   2  314.48    9.34
   0  16  -2  299.60    7.12
   0  16   2  305.95    8.35
   0 -16   2  308.53    6.65
   0  16  -3  120.18    6.23
   0 -16   3  118.45    4.02
   0  16   3  110.51    5.50
   0 -16  -3  107.16    5.42
   0 -16   3  103.81    5.80
   0  16   3  112.01    5.33
   0  16   4    7.40    1.65
   0 -16   4    8.83    1.14
   0  16   4    9.07    1.86
   0  16  -4    7.11    1.67
   0 -16  -4    7.56    1.56
   0 -16   4    7.58    1.92
   0  16  -5   84.45    5.56
   0 -16  -5   86.02    4.91
   0  16   5   80.68    4.81
   0  16   5   79.59    4.20
   0  16   5   77.09    4.85
   0 -16   5   81.61    3.18
   0 -16  -6  129.96    6.08
   0  16  -6  135.50    7.15
   0 -16   6  138.18    4.18
   0  16   6  138.96    5.49
   0  16   6  118.93    6.11
   0  16   7    6.10    1.28
   0 -16  -7    6.52    1.68
   0 -16   7    7.11    1.05
   0  16   7    5.50    1.78
   0  16   8    8.86    1.40
   0 -16  -8    7.99    1.87
   0 -16   8    9.37    1.29
   0  16   8    7.84    2.14
   0 -16  -9   12.11    2.23
   0  16   9   11.44    2.47
   0 -16   9    7.69    1.15
   0 -16  10   22.88    2.17
   0  16  10   22.56    3.33
   0 -16 -10   25.62    3.27
   0  16  11   -0.86    1.49
   0 -16 -11    1.29    1.09
   0  16  12    1.37    1.84
   0 -16 -12    1.05    1.33
   0  16  13   17.30    3.37
   0 -16 -13   16.24    2.74
   0  16  14    2.07    1.65
   0 -16 -14    4.42    1.67
   0 -16 -15    7.70    2.17
   0 -16 -16   49.49    5.14
   0  17   0    2.73    1.36
   0 -17   0    1.87    1.24
   0  17   0    3.55    1.24
   0 -17  -1  399.23   10.74
   0 -17   1  405.62   11.14
   0  17   1  394.89   10.91
   0  17  -1  392.42   11.12
   0  17  -1  398.78    8.82
   0 -17   1  387.29    8.02
   0  17   1  392.35    9.53
   0 -17   2    2.39    1.17
   0  17   2    7.21    1.69
   0  17  -2    7.77    1.69
   0 -17  -2    3.90    1.34
   0  17   2    8.20    1.61
   0 -17   2    6.32    1.15
   0  17  -2    4.87    1.16
   0 -17  -3   91.53    5.19
   0 -17   3   97.55    5.86
   0  17   3   85.17    5.09
   0  17  -3   89.81    5.58
   0 -17   3   90.43    3.61
   0  17   3   84.58    4.79
   0  17   4   18.06    2.48
   0  17  -4   15.21    2.54
   0 -17  -4   16.42    2.28
   0  17   4   14.67    2.20
   0 -17   4   18.20    1.63
   0 -17   4   16.18    2.63
   0  17   5   -0.74    1.05
   0 -17   5    0.77    0.64
   0  17   5   -1.06    0.92
   0  17  -5    1.05    1.33
   0 -17  -5    0.10    1.02
   0 -17  -6    0.25    1.07
   0  17   6    0.77    1.08
   0 -17   6   -0.56    0.63
   0 -17  -7    8.15    2.30
   0 -17   7    4.69    1.48
   0  17   7    7.70    2.19
   0 -17  -8   51.13    4.33
   0 -17   8   59.01    2.95
   0  17   8   52.62    4.59
   0 -17  -9   32.70    3.49
   0 -17   9   36.06    2.42
   0  17   9   36.91    4.04
   0  17  10   10.77    2.47
   0 -17 -10   16.35    2.61
   0  17  11    6.44    2.26
   0 -17 -11    2.12    1.33
   0  17  12   21.18    3.63
   0 -17 -12   23.57    3.22
   0  17  13   -1.74    1.71
   0 -17 -13    0.84    1.11
   0  17  14    1.67    1.80
   0 -17 -14   -0.71    1.41
   0 -17 -15   47.73    4.89
   0  18   0  220.05    8.50
   0 -18   0  221.85    8.35
   0  18   0  224.64    7.15
   0  18  -1  138.37    5.37
   0  18  -1  133.37    6.81
   0  18   1  140.99    6.80
   0 -18  -1  138.86    6.55
   0 -18   1  133.68    6.68
   0  18   1  144.42    5.97
   0 -18  -2   46.90    3.93
   0 -18   2   40.24    3.82
   0  18   2   49.09    4.02
   0  18  -2   42.05    3.99
   0  18  -2   45.26    2.99
   0 -18   2   46.24    2.75
   0  18   2   35.96    3.15
   0 -18   3  229.92    9.22
   0 -18  -3  234.68    8.44
   0  18   3  231.00    8.65
   0  18  -3  239.96    9.41
   0 -18   3  239.91    5.91
   0  18   3  214.83    7.74
   0 -18   4  110.53    6.59
   0 -18  -4  116.54    5.99
   0  18   4  116.00    6.17
   0  18  -4  120.40    6.75
   0 -18   4  120.45    4.10
   0  18   4  113.04    5.85
   0 -18   5    8.54    1.15
   0  18   5    6.29    1.58
   0  18   5    6.88    1.75
   0 -18  -5    5.51    1.55
   0 -18  -6    1.30    1.33
   0 -18   6    0.28    0.53
   0  18   6   -0.34    1.07
   0 -18   7    5.45    1.51
   0  18   7    6.32    2.86
   0  18   8    3.16    1.68
   0 -18   8    6.36    1.02
   0 -18  -8    5.41    1.76
   0  18   9    5.20    1.80
   0 -18  -9    5.56    1.78
   0  18  10   -0.79    1.33
   0 -18 -10    0.62    1.19
   0  18  11   -1.35    1.70
   0 -18 -11    1.46    1.34
   0  18  12   16.86    3.26
   0 -18 -12   16.39    2.93
   0  18  13   85.32    7.14
   0 -18 -13   77.35    5.84
   0 -18 -14   39.88    4.32
   0  19   0    2.67    1.45
   0 -19   0    1.98    1.69
   0  19   0    5.83    1.57
   0  19  -1  129.57    6.92
   0  19   1  118.84    6.59
   0 -19   1  128.65    6.76
   0 -19  -1  125.51    6.42
   0  19   1  134.24    5.92
   0  19  -1  130.34    5.42
   0  19  -2  336.25   11.26
   0  19   2  315.25   10.48
   0  19  -2  340.10    8.25
   0 -19   2  309.65   10.64
   0 -19  -2  329.58   10.32
   0  19   2  313.02    9.36
   0  19  -3  114.13    6.75
   0  19   3  106.01    6.17
   0  19   3  103.67    5.61
   0 -19   3  109.60    6.66
   0 -19  -3  101.34    5.77
   0  19   3  107.07    5.70
   0 -19   3  110.74    4.12
   0  19   4   32.77    3.52
   0 -19  -4   30.51    3.44
   0 -19   4   28.45    3.66
   0  19   4   25.89    2.89
   0  19   4   25.53    2.95
   0 -19   4   28.07    2.09
   0 -19   5   45.41    2.49
   0 -19  -5   42.95    3.87
   0  19   5   38.75    3.74
   0  19   5   48.60    4.16
   0 -19  -6   90.86    5.59
   0  19   6   80.03    5.38
   0 -19   6  100.79    3.61
   0 -19  -7   33.55    3.55
   0 -19   7   33.91    2.11
   0  19   7   32.58    3.63
   0 -19  -8   36.23    3.70
   0  19   8   32.93    3.85
   0 -19  -9    0.66    1.11
   0  19   9    0.78    1.18
   0 -19 -10    2.90    1.17
   0  19  10    5.10    1.93
   0 -19 -11   15.03    2.79
   0  19  11   13.81    2.82
   0 -19 -12   71.07    5.70
   0  19  12   77.16    6.61
   0  19  13   -1.42    1.60
   0 -19 -13    0.16    1.00
   0 -19 -14    3.32    1.43
   0 -20   0  737.76   16.22
   0  20   0  760.55   17.02
   0  20   0  777.42   13.85
   0  20  -1   40.09    4.04
   0  20   1   49.01    4.38
   0  20  -1   45.88    3.33
   0 -20   1   40.02    3.99
   0 -20  -1   46.03    4.11
   0  20   1   43.01    3.50
   0 -20   2    6.49    2.02
   0 -20  -2    6.62    1.81
   0  20  -2    5.94    1.41
   0  20   2    7.69    1.99
   0  20   2    6.96    1.81
   0  20   2    8.61    1.82
   0 -20  -3   13.25    2.52
   0  20   3   12.77    2.48
   0 -20   3   10.61    2.59
   0  20   3   12.44    2.11
   0  20   3   10.25    2.03
   0 -20   4   84.88    3.56
   0 -20   4   85.55    6.20
   0 -20  -4   76.65    5.20
   0  20   4   79.45    5.48
   0  20   4   83.07    5.04
   0  20   4   78.76    5.18
   0  20   5    0.15    1.22
   0  20   5    1.03    0.99
   0 -20   5    0.16    0.60
   0  20   5    2.12    1.20
   0 -20  -5    0.73    1.12
   0 -20   6  153.43    4.43
   0 -20  -6  157.37    7.47
   0  20   6  160.21    6.68
   0  20   6  144.24    7.46
   0  20   7  153.58    7.87
   0 -20  -7  154.42    7.50
   0  20   8   72.86    5.81
   0 -20  -8   64.70    5.07
   0  20   9   14.41    2.81
   0 -20  -9   12.21    2.44
   0  20  10    2.44    1.64
   0 -20 -10    5.45    1.81
   0  20  11   42.04    4.87
   0 -20 -11   41.45    4.31
   0  20  12   10.66    2.75
   0 -20 -12   13.67    2.83
   0 -20 -13    0.13    0.94
   0 -21   0    5.90    1.85
   0  21   0    7.67    1.80
   0  21   1   69.49    5.30
   0  21  -1   71.72    4.18
   0 -21   1   67.21    5.29
   0 -21  -1   69.94    5.18
   0  21   1   66.11    4.43
   0 -21   2    0.42    1.31
   0 -21  -2   -0.54    1.43
   0  21   2    2.97    1.51
   0  21  -2    2.83    1.09
   0  21   2    1.24    1.02
   0  21   2    0.57    1.02
   0 -21  -3  276.32    9.95
   0 -21   3  265.70   10.76
   0  21   3  258.44    9.34
   0  21   3  270.28    9.44
   0  21   3  281.17   10.54
   0 -21   4   51.20    4.94
   0 -21  -4   38.90    3.97
   0  21   4   43.66    4.14
   0  21   4   41.89    3.68
   0  21   4   44.20    4.04
   0  21   5    5.87    1.76
   0  21   5    7.18    1.66
   0  21   5    7.69    1.94
   0 -21  -5    3.47    1.57
   0 -21  -6   53.98    4.53
   0  21   6   51.00    4.64
   0  21   6   62.68    4.35
   0 -21  -7  178.69    8.23
   0  21   7  166.00    8.39
   0  21   8   92.93    6.48
   0 -21  -8  103.60    6.43
   0  21   9   -0.37    1.27
   0 -21  -9   -1.84    1.60
   0  21  10   33.32    4.28
   0 -21 -10   27.23    3.47
   0  21  11   -0.54    1.42
   0 -21 -11   -0.28    1.09
   0  21  12    0.77    1.57
   0 -21 -12    3.92    1.83
   0  22   0    7.90    1.67
   0 -22   0    6.47    1.99
   0  22  -1   38.73    3.17
   0 -22  -1   42.24    4.18
   0 -22   1   35.50    4.00
   0  22   1   32.46    3.22
   0  22  -2  108.04    5.00
   0  22   2   96.04    6.06
   0 -22   2  106.74    6.90
   0 -22  -2   96.94    6.13
   0  22   2  101.88    5.75
   0 -22   3   30.15    3.82
   0 -22  -3   28.86    3.47
   0  22   3   27.43    3.25
   0  22   3   28.98    3.30
   0  22   4    6.79    1.88
   0  22   4    7.46    1.75
   0 -22   4    7.91    2.52
   0 -22  -4    8.90    2.09
   0 -22  -5   55.37    4.63
   0  22   5   59.79    4.47
   0  22   5   54.83    4.62
   0 -22  -6   13.67    2.68
   0  22   6   14.80    2.76
   0 -22  -7   38.06    3.99
   0  22   7   35.31    4.05
   0 -22  -8   -1.00    1.51
   0  22   8    1.18    1.27
   0 -22  -9   31.29    3.73
   0  22   9   26.62    3.86
   0 -22 -10    2.48    1.55
   0  22  10    2.35    1.46
   0 -22 -11   50.14    4.95
   0  22  11   51.90    5.57
   0 -23   0    1.09    1.37
   0  23   0    6.53    1.75
   0 -23   1    1.41    1.38
   0 -23  -1    1.37    1.27
   0  23   1    0.06    1.04
   0  23  -1    1.19    0.95
   0 -23   2   13.34    2.65
   0 -23  -2   11.55    2.50
   0  23  -2   18.58    2.25
   0  23   2   13.01    2.36
   0  23   2   13.46    2.27
   0 -23   3    2.09    1.91
   0  23   3    1.20    1.10
   0 -23  -3    4.53    1.84
   0  23   3    0.96    1.14
   0  23   4   69.39    5.25
   0 -23   4   75.39    6.15
   0 -23  -4   71.36    5.46
   0 -23  -5    4.19    1.73
   0  23   5    6.46    1.84
   0 -23  -6    5.14    1.80
   0  23   6    6.08    1.91
   0 -23  -7   -0.53    1.11
   0  23   7   -0.71    1.37
   0 -23  -8    1.64    1.36
   0  23   8   -0.60    1.20
   0 -23  -9    0.15    1.07
   0  23   9    1.90    1.35
   0 -23 -10   -0.43    0.95
   0  23  10    0.22    1.58
   0 -24   0   54.14    5.06
   0  24   0   42.03    3.68
   0  24  -1    0.95    0.76
   0 -24  -1    1.11    1.34
   0 -24   1    0.35    1.47
   0  24   1    2.34    1.35
   0  24  -2   30.85    2.80
   0  24   2   31.09    3.41
   0 -24  -2   30.52    3.79
   0 -24   2   26.79    3.79
   0  24   3   18.51    2.79
   0 -24  -3   18.38    3.01
   0 -24   3   16.69    3.12
   0  24   4   44.32    4.30
   0 -24   4   48.53    5.12
   0 -24  -4   45.09    4.50
   0  24   5   55.82    5.04
   0 -24  -5   50.24    4.70
   0 -24  -6   -2.71    1.69
   0  24   6   -2.07    1.81
   0 -24  -7    2.82    1.38
   0  24   7    2.12    1.67
   0 -24  -8   -1.94    1.33
   0  24   8    1.76    1.97
   0 -24  -9    3.43    1.54
   0  24   9    0.15    1.57
   0 -24 -10   10.87    2.37
   0  24  10   13.52    2.95
   0  25   0    2.38    1.24
   0 -25   0    0.34    1.22
   0 -25  -1   74.31    6.02
   0 -25   1   81.63    6.40
   0  25   1   75.89    5.10
   0 -25   2    0.87    1.38
   0  25   2    2.08    1.35
   0 -25  -3    7.69    2.12
   0 -25   3    8.00    2.35
   0  25   3    7.15    1.89
   0 -25  -4   -0.04    1.29
   0  25   4   -1.03    1.11
   0  25   5    9.27    2.19
   0 -25  -5   13.11    2.73
   0 -25  -6    3.71    1.78
   0  25   6    0.80    1.17
   0 -25  -7   23.46    3.32
   0  25   7   23.72    3.60
   0 -25  -8   26.51    3.54
   0  25   8   30.34    4.25
   0 -25  -9  115.59    7.49
   0  25   9  105.64    7.79
   0 -26   0    0.44    1.25
   0 -26  -1   15.89    2.92
   0 -26   1   14.54    2.91
   0 -26   2    0.68    1.59
   0 -26  -2    1.67    1.18
   0  26   2    2.78    1.37
   0 -26  -3    0.70    1.17
   0 -26   3    2.62    1.72
   0  26   3   -0.54    1.23
   0 -26  -4   20.39    3.24
   0  26   4   20.20    3.14
   0 -26  -5  105.03    7.12
   0  26   5  105.74    7.06
   0  26   6    9.31    2.34
   0 -26  -6   10.73    2.43
   0 -26  -7   -2.16    1.67
   0  26   7    0.12    1.46
   0  26   8   39.26    4.75
   0  26   9   18.32    3.54
   0 -27   0   -1.06    1.66
   0 -27  -1    2.43    1.39
   0 -27   1    6.54    2.13
   0 -27   2   41.50    5.01
   0 -27  -2   47.09    4.97
   0 -27  -3   24.13    3.50
   0 -27   3   18.33    3.55
   0 -27  -4   32.14    4.19
   0 -27  -5   10.24    2.28
   0  27   5   13.44    2.60
   0  27   6    1.92    1.50
   0 -27  -6   -0.77    1.41
   0  27   7   12.76    2.72
   0  27   8   24.44    3.88
   0 -28   0   17.56    3.37
   0 -28  -1   26.90    3.90
   0 -28   1   25.01    3.90
   0 -28   2   42.53    5.17
   0 -28  -2   35.69    4.53
   0 -28  -3   30.38    4.15
   0 -28  -4    9.06    2.31
   0 -28  -5    6.96    2.17
   0 -29   0    2.97    1.82
   0 -29  -1   21.02    3.62
   0 -29  -2   -1.41    1.77
  -1   0  19    9.85    2.66
   1   0 -19   12.02    2.64
  -1   0  18   -0.31    1.69
   1   0 -18   -1.49    1.09
   1   0 -17   44.40    4.57
  -1   0  17   50.76    4.96
  -1   0  16    0.09    1.39
   1   0 -16    0.05    1.46
  -1   0  15    9.44    2.08
   1   0 -15   11.15    2.38
  -1   0  14   -0.72    1.51
   1   0 -14   -0.06    1.20
  -1   0  13   10.76    2.33
   1   0 -13   12.24    2.18
  -1   0  12   -1.02    1.27
   1   0 -12    0.14    1.17
  -1   0  11   57.52    4.08
  -1   0  10   -0.13    0.97
  -1   0   9   28.16    2.56
  -1   0   8   -1.18    1.11
  -1   0   7  493.08    8.89
  -1   0   6   -0.60    0.90
  -1   0   5 1160.10   11.65
  -1   0   4    0.33    0.65
   1   0  -4    0.05    0.57
   1   0  -3  181.57    3.77
  -1   0   3  176.46    3.81
   1   0  -2   -0.36    0.54
  -1   0   2    0.35    0.62
   1   0  -1  131.51    2.94
   1   0   0    0.88    0.60
  -1   0  -1  105.83    3.01
   1   0   1  102.60    2.00
  -1   0  -1  102.33    1.99
  -1   0  -2    0.67    0.72
   1   0   2    0.46    0.53
  -1   0  -2    0.27    0.43
  -1   0  -3 9999.00   34.11
  -1   0  -3 9918.81   26.85
  -1   0  -4   -0.73    0.92
   1   0   5  683.68   10.44
  -1   0  -5  691.43   10.55
  -1   0  -6    1.37    1.14
   1   0   6    0.19    1.10
  -1   0  -7  139.89    5.51
  -1   0  -8   -2.70    1.61
  -1   0  -9  414.62   10.46
  -1   0 -10   -0.92    1.27
  -1   0 -11   12.59    2.23
  -1   0 -12   -0.37    1.26
  -1   0 -13   70.10    5.39
  -1   0 -14    0.75    1.24
  -1   0 -15   32.67    4.14
  -1   0 -16    2.41    1.69
  -1   0 -17   44.33    5.03
  -1   0 -18    6.65    2.40
  -1   0 -19    4.48    2.34
   1   1 -20   -1.81    1.20
  -1  -1  19   -2.15    1.73
  -1   1  19   -1.49    1.70
   1   1 -19    0.03    1.24
   1  -1 -19   -2.24    1.61
  -1  -1  18    7.46    2.28
  -1   1  18    3.67    1.88
   1   1 -18    8.81    2.45
   1  -1 -18    8.35    2.26
  -1  -1  17    1.92    1.78
  -1   1  17    3.32    1.95
   1   1 -17   -0.86    1.22
   1  -1 -17   -1.36    1.55
  -1   1  16   64.92    5.63
  -1  -1  16   61.75    5.38
   1   1 -16   56.35    5.03
   1  -1 -16   62.52    5.04
  -1  -1  15    1.21    1.34
  -1   1  15    3.26    1.79
   1   1 -15    1.91    1.62
   1  -1 -15   -0.51    1.18
  -1  -1  14    5.61    1.99
  -1   1  14    1.87    1.46
   1   1 -14    4.25    1.64
   1  -1 -14    4.64    1.68
  -1   1  13    8.48    2.13
  -1  -1  13   10.51    2.21
   1  -1 -13    7.23    1.88
   1   1 -13    7.97    1.92
  -1  -1  12   28.19    2.99
  -1   1  12   30.99    3.40
   1  -1 -12   28.24    2.86
   1  -1 -11   84.26    4.55
  -1   1  11   71.00    4.57
  -1  -1  11   78.86    4.64
   1  -1 -10   15.65    1.95
  -1   1  10   15.93    2.20
  -1  -1  10   17.16    2.14
  -1  -1   9    7.47    1.52
  -1   1   9    5.43    1.36
  -1   1   8  109.58    4.70
  -1  -1   8  119.98    4.55
  -1  -1   7  718.94   10.40
  -1   1   7  740.36   11.18
  -1  -1   6   45.07    2.50
  -1   1   6   51.19    2.77
  -1  -1   5  210.66    4.72
  -1   1   5  213.28    5.26
  -1   1   4   -0.30    0.81
   1  -1  -4    0.03    0.62
  -1  -1   3  385.11    5.19
  -1   1   3  404.36    6.12
   1  -1  -3  378.69    5.82
   1   1  -3  389.61    5.10
  -1  -1   2    2.48    0.64
   1   1  -2    2.19    0.56
  -1   1   2    2.75    0.97
   1  -1  -2    3.46    0.76
   1  -1  -1  544.60    5.91
   1   1  -1  518.24    6.24
   1  -1  -1  525.09    5.01
  -1   1   1  537.82    5.09
  -1   1   1  542.71    6.25
   1   1  -1  533.82    5.44
   1  -1   0  456.76    5.24
   1  -1   1 1793.70    9.84
  -1  -1  -1 1822.00   12.49
  -1   1  -1 1799.40   11.82
  -1   1  -1 1787.22    9.96
  -1  -1  -2 2458.12   15.78
  -1   1  -2 2464.30   15.46
   1  -1   2 2401.04   12.48
  -1   1  -2 2406.90   12.40
  -1  -1  -2 2454.55    9.37
  -1   1  -3 1093.23   11.37
  -1  -1  -3 1094.97   11.37
  -1   1  -3 1071.26    9.49
   1   1   4 2850.15   19.61
  -1   1  -4 2802.47   19.78
  -1   1  -4 2814.23   17.47
  -1   1  -5   28.31    2.36
  -1  -1  -5   29.25    2.31
   1   1   5   27.62    2.21
  -1   1  -5   28.37    2.03
  -1   1  -6   10.04    1.89
   1   1   6    9.38    1.62
  -1  -1  -6    8.91    1.70
   1   1   7  103.61    4.59
  -1   1  -7   98.38    4.68
  -1  -1  -7   96.64    4.62
  -1  -1  -8  297.60    8.33
  -1   1  -8  293.82    8.41
  -1   1  -9    1.16    1.18
  -1  -1  -9    3.48    1.55
  -1   1 -10   18.56    2.55
  -1  -1 -10   25.76    2.91
  -1   1 -11   27.01    3.28
  -1  -1 -11   25.76    3.09
  -1   1 -12    5.74    2.04
  -1  -1 -12    6.19    1.89
  -1   1 -13    2.91    1.60
  -1  -1 -13    0.35    1.48
  -1  -1 -14   45.08    4.54
  -1   1 -14   48.01    4.80
  -1   1 -15    9.03    2.35
  -1  -1 -15   14.26    2.89
  -1  -1 -16   43.45    4.85
  -1   1 -16   39.28    4.72
  -1  -1 -17   13.77    2.86
  -1   1 -17   17.13    3.33
  -1  -1 -18    3.40    1.98
  -1   1 -18    0.21    1.43
  -1   1 -19   -0.61    1.49
  -1  -1 -19   -3.81    2.08
  -1  -2  20   36.74    4.94
   1   2 -20   26.99    4.43
  -1   2  19   -1.79    1.83
  -1  -2  19    1.02    1.27
   1   2 -19   -4.45    2.22
  -1  -2  18   11.48    2.58
  -1   2  18   10.17    2.92
   1   2 -18    8.82    2.39
   1  -2 -18   12.03    2.63
  -1   2  17    5.48    2.33
  -1  -2  17    3.55    1.47
   1   2 -17    3.05    1.84
   1  -2 -17    1.95    1.40
  -1   2  16    2.04    1.47
  -1  -2  16    6.27    2.06
   1  -2 -16    2.73    1.34
   1   2 -16    3.73    1.60
  -1  -2  15   44.16    4.21
  -1   2  15   38.97    4.24
   1   2 -15   34.03    3.85
   1  -2 -15   35.19    3.59
  -1  -2  14    0.52    1.21
  -1   2  14   -0.16    1.41
   1  -2 -14   -0.92    1.25
   1   2 -14   -0.44    1.35
  -1   2  13   52.92    4.43
  -1  -2  13   55.14    4.21
   1  -2 -13   47.66    3.76
   1  -2 -12   17.26    2.26
  -1  -2  12   16.77    2.41
  -1   2  12   17.60    2.67
   1  -2 -11    4.42    1.26
  -1   2  11    3.72    1.32
  -1  -2  11    3.82    1.35
   1  -2 -10   17.29    1.99
  -1   2  10   15.86    2.21
  -1  -2  10   18.00    2.17
   1  -2  -9   39.78    2.70
  -1   2   9   40.61    3.14
  -1  -2   9   40.52    2.85
  -1  -2   8  137.30    4.72
  -1   2   8  128.99    5.19
  -1  -2   7   10.84    1.46
  -1   2   7   11.33    1.71
  -1   2   6  205.11    5.74
  -1  -2   6  187.29    4.71
  -1   2   5  280.29    6.13
  -1  -2   5  260.21    4.95
   1  -2  -4 1420.87   12.86
  -1   2   4 1489.16   13.15
  -1  -2   4 1432.44   10.29
   1  -2  -3   41.68    2.22
   1   2  -3   42.66    1.56
  -1  -2   3   40.53    1.59
  -1   2   3   50.67    2.57
  -1  -2   2 1776.50    8.96
   1   2  -2 1759.47    8.88
  -1   2   2 1815.47   12.75
   1  -2  -2 1788.12   12.62
   1   2  -1  545.77    4.96
   1  -2  -1  530.10    6.35
   1  -2  -1  538.49    4.62
  -1   2   1  527.55    4.63
  -1   2   1  554.35    6.80
  -1  -2   0  593.10    7.26
  -1   2   0  579.95    6.96
   1  -2   0  570.29    6.30
  -1   2   0  556.38    6.30
  -1   2   0  585.17    5.82
   1  -2   0  563.53    5.71
  -1   2  -1  759.07    7.41
   1  -2   1  759.20    7.37
  -1   2  -1  765.80    7.76
   1  -2   1  740.02    7.63
  -1  -2  -1  790.49    8.57
   1  -2   2 2216.17   13.26
  -1   2  -2 2213.34   13.33
  -1   2  -2 2230.61   14.74
  -1  -2  -2 2235.44   15.36
  -1   2  -3  825.95    8.88
   1  -2   3  826.82    9.07
  -1   2  -3  838.82    9.96
   1   2   3  827.88   10.01
  -1  -2  -3  859.12   10.23
  -1   2  -4   37.57    2.18
   1   2   4   33.90    2.30
  -1   2  -4   37.66    2.54
  -1  -2  -4   38.85    2.47
  -1  -2  -5  859.60   11.63
   1   2   5  832.88   11.34
  -1   2  -5  825.37   11.77
  -1   2  -5  829.80   10.91
  -1   2  -6  432.61    9.18
  -1  -2  -6  427.17    8.84
   1   2   6  425.32    8.70
  -1   2  -6  408.99    8.38
  -1  -2  -7  603.07   11.17
  -1   2  -7  607.45   11.63
   1   2   7  604.51   10.98
  -1   2  -8  331.62    9.11
  -1  -2  -8  334.60    8.76
  -1  -2  -9    1.60    1.27
  -1   2  -9    0.02    1.17
  -1  -2 -10    4.99    1.50
  -1   2 -10    3.69    1.51
  -1  -2 -11    2.88    1.41
  -1   2 -11    3.46    1.70
  -1   2 -12  162.99    7.94
  -1  -2 -12  152.94    7.45
  -1  -2 -13    1.17    1.46
  -1   2 -13    0.34    1.65
  -1  -2 -14   20.88    3.24
  -1   2 -14   20.73    3.38
  -1  -2 -15   23.56    3.41
  -1   2 -15   25.14    3.69
  -1  -2 -16   -0.48    1.36
  -1   2 -16    0.27    1.66
  -1  -2 -17    0.46    1.40
  -1   2 -17    3.19    2.00
  -1  -2 -18    2.23    1.71
  -1   2 -18    6.79    2.54
  -1  -2 -19    0.85    1.33
   1   3 -20   -9.95    2.74
  -1  -3  20   -2.71    1.86
   1   3 -19   25.71    3.90
  -1  -3  19   44.92    4.93
  -1   3  19   40.24    5.04
   1   3 -18    4.24    2.24
   1  -3 -18    5.59    1.83
  -1  -3  18    4.31    1.69
  -1   3  18    0.52    1.54
   1   3 -17    4.02    1.65
   1  -3 -17    3.90    1.67
  -1  -3  17    6.08    1.91
  -1   3  17    6.99    2.42
   1   3 -16   91.94    6.44
   1  -3 -16   98.42    6.10
  -1   3  16  107.33    7.20
  -1  -3  16  106.60    6.72
   1  -3 -15   21.08    2.96
   1   3 -15   16.84    2.86
  -1  -3  15   15.98    2.63
  -1   3  15   17.25    3.01
   1  -3 -14    0.30    1.05
   1   3 -14    1.97    1.58
  -1  -3  14   -0.72    1.13
  -1   3  14    1.08    1.36
   1  -3 -13   11.29    2.03
  -1   3  13   11.32    2.28
  -1  -3  13   11.78    2.10
   1  -3 -12   45.67    3.43
  -1   3  12   37.56    3.73
  -1  -3  12   45.94    3.63
   1  -3 -11   39.04    3.03
  -1  -3  11   38.46    3.09
  -1   3  11   35.64    3.43
   1  -3 -10    0.50    0.82
  -1  -3  10    0.27    0.89
  -1   3  10   -0.54    1.08
   1  -3  -9    0.92    0.86
  -1  -3   9    1.57    0.87
  -1   3   9    1.15    1.12
   1  -3  -8  125.81    4.11
  -1   3   8  141.57    5.48
  -1  -3   8  123.31    4.38
  -1   3   7   37.42    2.83
  -1  -3   7   40.18    2.33
   1  -3  -7   40.08    2.19
  -1  -3   6  147.55    4.04
  -1   3   6  139.52    4.88
  -1  -3   5  697.38    7.61
  -1   3   5  680.46   10.00
  -1  -3   4   49.53    1.83
  -1   3   4   43.35    2.59
   1   3  -3 1330.98    7.52
   1  -3  -3 1366.14   12.70
  -1  -3   3 1353.41    7.90
  -1   3   3 1374.42   12.55
   1  -3  -2  199.18    4.56
   1   3  -2  183.09    2.50
  -1   3   2  194.60    4.50
  -1  -3   2  189.33    2.57
   1   3  -1 4804.50   13.76
  -1   3   1 4769.09   13.32
   1  -3  -1 4761.59   13.11
   1  -3  -1 4667.94   20.39
  -1   3   1 4727.61   21.23
  -1   3   0 1426.05   11.40
   1  -3   0 1404.39    9.13
   1  -3   0 1474.52   11.11
  -1   3   0 1458.07    9.18
  -1   3  -1 2845.11   15.66
   1  -3   1 2814.54   15.65
  -1   3  -1 2834.35   15.01
  -1  -3  -1 2853.60   17.23
  -1   3  -2 1342.13   11.23
   1  -3   2 1333.39   11.25
  -1   3  -2 1351.44   11.82
   1   3   2 1337.46   12.28
  -1  -3  -2 1380.08   12.36
   1  -3   3  762.41    9.26
  -1   3  -3  761.68    9.09
  -1   3  -3  766.66    9.81
   1   3   3  734.89    9.55
  -1  -3  -3  759.03    9.79
  -1   3  -4  163.22    4.62
  -1   3  -4  165.91    5.08
   1   3   4  164.11    4.84
  -1  -3  -4  170.47    4.98
  -1   3  -5  123.91    4.41
   1   3   5  121.26    4.40
  -1   3  -5  117.70    4.61
  -1  -3  -5  120.83    4.51
  -1   3  -6   62.02    3.44
  -1   3  -6   69.65    3.92
   1   3   6   66.00    3.53
  -1  -3  -6   68.96    3.72
  -1   3  -7  201.65    6.87
  -1  -3  -7  211.88    6.63
   1   3   7  201.21    6.32
  -1   3  -7  203.81    6.46
  -1   3  -8    1.09    1.18
  -1  -3  -8   -0.98    1.08
  -1   3  -9   15.06    2.34
  -1  -3  -9   19.11    2.35
  -1   3  -9   13.64    1.98
  -1   3 -10   87.03    5.40
  -1  -3 -10   84.22    4.96
  -1   3 -10   84.44    4.99
  -1   3 -11   82.60    5.45
  -1  -3 -11   84.63    5.25
  -1   3 -11   90.65    5.34
  -1   3 -12   28.94    3.55
  -1  -3 -12   25.44    3.20
  -1   3 -12   22.14    2.93
  -1   3 -13   23.96    3.46
  -1  -3 -13   24.91    3.24
  -1   3 -13   24.61    3.27
  -1   3 -14    7.43    2.19
  -1  -3 -14   11.26    2.39
  -1   3 -15   16.92    3.23
  -1  -3 -15   11.69    2.39
  -1  -3 -16   43.73    4.70
  -1   3 -16   40.67    4.90
  -1   3 -17    5.06    2.19
  -1  -3 -17    6.16    2.29
  -1   3 -18    1.12    1.70
  -1  -3 -18    4.17    2.00
  -1  -3 -19   12.10    2.99
   1   4 -20    3.57    1.96
   1   4 -19    3.69    2.06
  -1  -4  19    1.76    1.45
   1   4 -18    0.75    1.45
  -1  -4  18    0.36    1.07
  -1   4  18    0.90    1.48
   1  -4 -18   -0.75    1.33
  -1  -4  17   52.96    4.82
  -1   4  17   49.65    5.35
   1  -4 -17   49.82    4.49
   1   4 -17   55.92    5.32
   1   4 -16    5.67    2.09
  -1  -4  16    3.55    1.54
  -1   4  16    4.64    2.07
   1  -4 -16    3.27    1.39
   1   4 -15  118.99    7.25
  -1  -4  15  133.44    6.97
  -1   4  15  143.64    8.09
   1  -4 -15  124.71    6.46
   1  -4 -14   11.88    2.06
  -1   4  14   13.17    2.69
  -1  -4  14   14.25    2.33
   1  -4 -13   15.61    2.31
  -1   4  13   20.42    3.05
  -1  -4  13   19.31    2.55
   1  -4 -12    1.91    1.09
  -1  -4  12    2.56    1.25
  -1   4  12    3.59    1.59
  -1  -4  11   25.43    2.60
  -1   4  11   27.72    3.13
   1  -4 -11   28.37    2.55
   1  -4 -10   11.44    1.57
  -1   4  10   11.58    2.07
  -1  -4  10    9.73    1.55
   1  -4  -9    2.97    0.92
  -1   4   9    1.88    1.08
   1  -4  -8   13.59    1.41
  -1   4   8   10.70    1.79
  -1  -4   8   12.19    1.41
   1  -4  -7   72.44    2.67
  -1   4   7   70.21    3.79
  -1  -4   7   67.43    2.87
   1  -4  -6 1276.70    9.45
  -1  -4   6 1299.90   11.18
  -1   4   6 1250.42   14.97
   1  -4  -5  419.43    4.44
  -1  -4   5  414.44    5.55
  -1   4   5  417.56    8.25
  -1   4   4   26.74    2.09
  -1  -4   4   29.64    1.30
   1  -4  -4   32.01    2.32
   1  -4  -3   12.91    1.41
  -1   4   3   11.96    1.76
  -1  -4   3   12.25    0.70
   1  -4  -2   11.82    1.37
  -1   4   2   11.89    1.58
   1  -4  -1  768.90    8.94
  -1   4   1  713.87    8.75
  -1   4   1  772.95    5.49
   1   4   0  479.60    4.41
   1  -4   0  495.87    7.08
  -1   4   0  486.70    5.49
  -1   4   0  484.28    7.00
   1  -4   0  443.13    6.79
  -1   4  -1 3647.17   19.65
   1  -4   1 3639.97   19.42
  -1   4  -1 3742.82   17.98
  -1  -4  -1 3651.05   20.54
   1   4   1 3658.45   20.41
   1  -4   1 3564.67   19.18
  -1   4  -2    7.19    1.03
   1  -4   2    6.38    1.10
  -1  -4  -2    8.43    1.32
   1   4   2    6.70    1.11
  -1   4  -2    7.08    1.27
   1  -4   2    5.10    0.97
  -1  -4  -3   32.31    2.21
   1   4   3   27.55    2.01
  -1   4  -3   24.73    1.85
   1  -4   3   28.43    2.07
  -1   4  -3   31.43    2.31
   1  -4   4   55.82    2.97
  -1   4  -4   58.56    2.94
  -1  -4  -4   57.90    3.05
   1   4   4   52.44    2.80
  -1   4  -4   51.99    3.01
  -1   4  -5  122.24    4.55
  -1  -4  -5  129.36    4.76
   1   4   5  123.32    4.56
  -1   4  -5  140.76    5.19
  -1   4  -6  645.23   11.04
  -1  -4  -6  627.56   10.78
   1   4   6  636.05   10.63
  -1   4  -6  617.77   11.44
   1   4   7   59.88    3.51
  -1   4  -7   62.70    3.94
  -1  -4  -7   61.52    3.71
  -1   4  -8  136.92    6.10
  -1  -4  -8  129.20    5.51
  -1   4  -9  155.85    6.62
  -1   4  -9  173.85    7.22
  -1  -4  -9  175.72    6.69
  -1   4 -10   35.52    3.37
  -1  -4 -10   38.21    3.44
  -1   4 -10   35.83    3.62
  -1   4 -11   -0.24    1.13
  -1  -4 -11    1.11    1.19
  -1   4 -12    3.19    1.24
  -1   4 -12    3.77    1.85
  -1  -4 -12    4.35    1.82
  -1   4 -13    3.27    1.97
  -1  -4 -13    0.15    1.22
  -1  -4 -14   38.26    4.13
  -1   4 -14   39.67    4.51
  -1  -4 -15   91.87    6.46
  -1   4 -15   97.30    7.06
  -1  -4 -16    0.02    1.64
  -1   4 -16    1.58    1.61
  -1  -4 -17    1.31    1.29
  -1   4 -17    3.35    1.46
  -1  -4 -18    4.67    2.14
  -1   4 -18    5.82    2.36
  -1  -4 -19    2.74    1.65
  -1  -5  19    3.45    1.50
   1   5 -19    5.63    2.16
  -1  -5  18    9.78    2.28
  -1   5  18    8.79    2.59
   1  -5 -17    1.91    1.22
  -1   5  17   -0.14    1.62
  -1  -5  17   -0.65    1.37
   1   5 -17   -1.42    1.66
   1  -5 -16   34.50    3.62
  -1  -5  16   32.63    3.70
  -1   5  16   30.19    4.13
   1   5 -16   36.43    4.27
  -1  -5  15   13.07    2.33
  -1   5  15   16.00    3.07
   1  -5 -15   10.48    2.04
  -1  -5  14   44.27    3.84
  -1   5  14   44.10    4.61
   1  -5 -14   44.30    3.58
  -1  -5  13  207.43    7.69
  -1   5  13  212.89    9.20
   1  -5 -13  202.09    7.17
  -1   5  12   19.05    2.91
  -1  -5  12   18.48    2.31
   1  -5 -12   17.52    2.17
  -1  -5  11    1.96    1.02
  -1   5  11    4.34    1.76
   1  -5 -11    2.19    0.90
  -1   5  10  159.96    6.83
   1  -5 -10  142.55    4.97
  -1   5   9   -0.52    1.09
   1  -5  -9    0.14    0.62
  -1   5   8   87.74    4.69
   1  -5  -8   93.41    3.28
  -1   5   7   21.59    2.35
  -1  -5   7   21.49    1.61
   1  -5  -7   22.57    1.47
  -1   5   6   77.18    4.01
  -1  -5   6   74.36    2.61
   1  -5  -6   79.90    2.27
   1  -5  -5   33.47    1.15
   1  -5  -5   35.78    2.65
  -1  -5   5   31.77    1.52
  -1   5   5   35.38    2.65
   1  -5  -4  599.05    9.59
  -1   5   4  598.73    9.63
  -1  -5   4  596.59    4.95
  -1   5   3  114.38    4.06
   1  -5  -3  118.49    4.10
   1  -5  -2 1492.03   13.67
  -1   5   2 1502.88   13.65
   1  -5  -1   72.93    3.16
   1   5  -1   59.27    2.21
  -1   5   1   60.61    2.85
   1  -5  -1   55.30    2.57
  -1   5   0  580.37    8.02
   1  -5   0  573.20    8.21
   1   5   0  557.73    5.49
   1  -5   0  576.76    7.97
  -1  -5  -1   12.42    0.79
  -1   5  -1   11.17    1.31
   1   5   1    9.74    0.71
   1  -5   1   11.92    1.84
   1   5   1   11.77    1.37
   1  -5   1   12.11    1.33
  -1  -5  -2   69.96    1.65
   1  -5   2   64.55    2.92
  -1  -5  -2   68.23    3.11
   1   5   2   69.08    3.07
   1  -5   2   68.10    3.03
   1   5   3  388.17    7.37
  -1  -5  -3  381.66    7.36
   1  -5   3  390.77    7.44
  -1   5  -3  395.56    7.38
  -1  -5  -3  386.97    4.48
   1  -5   4   34.28    2.52
  -1   5  -4   36.97    2.47
  -1  -5  -4   35.58    2.47
   1   5   4   35.10    2.41
  -1   5  -5  773.15   11.82
  -1  -5  -5  789.64   11.57
   1   5   5  748.10   11.20
  -1   5  -6  124.84    5.22
  -1  -5  -6  129.17    5.05
   1   5   6  125.44    4.82
  -1   5  -6  130.38    5.47
  -1  -5  -7   79.51    4.17
   1   5   7   83.65    4.13
  -1   5  -7   80.21    4.59
  -1  -5  -8  238.77    7.41
  -1   5  -8  246.51    8.04
  -1   5  -8  234.81    8.09
  -1   5  -9   71.84    4.63
  -1  -5  -9   64.12    4.14
  -1   5  -9   72.74    4.85
  -1   5 -10   96.48    5.62
  -1  -5 -10   91.30    5.13
  -1   5 -10   90.46    5.69
   1   5  10   92.41    5.11
  -1   5 -11   51.20    4.24
  -1   5 -11   58.99    4.81
  -1  -5 -11   55.99    4.27
  -1   5 -12   38.20    3.85
  -1  -5 -12   32.87    3.54
  -1   5 -12   42.33    4.33
  -1  -5 -13   48.74    4.38
  -1   5 -13   52.37    5.01
  -1   5 -14   23.23    3.49
  -1  -5 -14   19.58    3.07
  -1   5 -15   -1.24    1.42
  -1  -5 -15    0.12    1.40
  -1   5 -16   -1.33    1.51
  -1  -5 -16    0.99    1.16
  -1   5 -17    2.81    1.99
  -1  -5 -17    0.10    1.41
  -1   5 -18    3.32    2.07
  -1  -5 -18    9.35    2.60
  -1  -5 -19    0.61    1.71
   1   6 -19   21.54    3.84
  -1  -6  19   23.62    3.56
   1   6 -18    9.58    2.38
  -1  -6  18   16.63    2.89
  -1   6  18   18.86    3.61
   1   6 -17    3.36    1.93
  -1  -6  17    4.00    1.45
  -1   6  17    5.60    1.95
   1  -6 -17    4.89    1.79
   1   6 -16    0.09    1.36
   1  -6 -16   -0.40    0.97
  -1  -6  16   -1.54    1.26
  -1   6  16   -0.05    1.80
   1  -6 -15   17.45    2.34
  -1  -6  15   13.39    2.23
  -1   6  15   19.64    3.33
   1  -6 -14  179.76    6.93
  -1  -6  14  199.53    7.80
  -1   6  14  181.81    9.12
   1  -6 -13   42.70    3.27
  -1   6  13   46.78    4.43
  -1  -6  13   42.17    3.49
   1  -6 -12   73.98    4.01
  -1  -6  12   73.79    4.29
  -1   6  12   77.80    5.52
   1  -6 -11   47.38    3.05
  -1   6  11   48.59    4.16
   1  -6 -10   27.69    2.18
  -1   6  10   26.75    3.01
   1  -6  -9   12.57    1.34
  -1   6   9   13.56    2.23
   1  -6  -8   45.46    2.22
  -1   6   8   49.31    3.63
   1  -6  -7  119.68    3.08
  -1   6   7  110.34    5.06
   1  -6  -6   67.03    1.99
   1  -6  -6   69.16    3.83
  -1   6   6   74.87    3.96
  -1  -6   6   66.87    2.34
   1  -6  -5  241.59    6.65
  -1  -6   5  234.12    3.58
  -1   6   5  231.64    6.57
  -1  -6   4  166.60    2.22
  -1   6   4  169.06    5.35
   1  -6  -4  172.22    5.41
  -1   6   3    1.28    1.44
  -1   6   3    0.27    0.79
   1  -6  -3   -0.46    0.93
   1  -6  -2  894.65   11.14
   1  -6  -2  886.86   10.73
  -1   6   2  841.13   10.81
   1   6  -2  865.50    9.87
   1  -6  -1   95.11    3.62
   1   6  -1   98.37    3.00
  -1   6   1   96.66    3.61
   1  -6  -1  100.70    3.54
  -1   6   0  157.85    4.44
   1  -6   0  171.15    4.80
  -1  -6   0  164.92    3.43
   1   6   0  152.01    3.23
   1  -6   0  154.37    4.29
   1   6   1  208.32    3.49
  -1   6  -1  214.95    5.21
   1  -6   1  212.69    5.09
   1   6   1  218.45    5.60
   1  -6   1  211.72    5.41
  -1  -6  -1  216.21    3.45
  -1  -6  -2   35.08    1.39
   1  -6   2   32.94    2.10
   1   6   2   31.02    1.35
  -1  -6  -2   32.49    2.26
   1   6   2   32.94    2.24
   1  -6   2   35.60    2.36
  -1  -6  -3  489.65    5.52
   1  -6   3  489.86    8.27
  -1  -6  -3  490.44    8.67
   1   6   3  465.41    8.29
   1  -6   3  480.60    8.71
  -1  -6  -4  896.34   12.05
   1   6   4  886.81   11.79
   1  -6   4  906.44   12.74
  -1  -6  -4  877.51    8.36
  -1  -6  -5  155.93    3.95
  -1  -6  -5  161.38    5.44
   1   6   5  152.43    5.07
  -1  -6  -6  204.92    6.35
   1   6   6  202.31    6.13
  -1  -6  -7    3.73    1.29
   1   6   7    2.31    0.81
  -1  -6  -8   90.84    4.75
  -1   6  -8   88.32    5.01
  -1   6  -8   93.62    5.38
  -1   6  -9    0.13    1.02
  -1  -6  -9    0.31    1.14
  -1   6  -9    0.81    1.26
  -1   6 -10  232.02    8.66
  -1  -6 -10  240.58    8.35
  -1   6 -10  246.74    9.39
   1   6  10  235.26    8.04
  -1   6 -11   72.06    5.28
  -1   6 -11   75.86    5.51
  -1  -6 -11   73.27    4.86
  -1   6 -12  265.92   10.15
  -1   6 -12  251.64   10.36
  -1  -6 -12  248.10    9.16
  -1   6 -13   30.31    3.93
  -1  -6 -13   17.49    2.71
  -1   6 -14   13.47    2.83
  -1  -6 -14   15.43    2.75
  -1   6 -15   13.57    3.07
  -1  -6 -15   10.58    2.54
  -1   6 -16   10.48    2.72
  -1  -6 -16    9.07    2.37
  -1   6 -17    4.87    1.91
  -1  -6 -17    7.27    2.08
  -1  -6 -18    0.33    1.40
  -1  -6 -19    4.73    2.19
   1   7 -18   16.84    3.27
  -1  -7  18   17.88    2.90
   1   7 -17    4.92    2.21
  -1   7  17    5.56    2.18
  -1  -7  17    3.62    1.32
  -1  -7  16    3.23    1.32
  -1   7  16    2.04    1.51
   1  -7 -16    2.19    1.03
  -1   7  15   22.72    3.61
  -1  -7  15   17.36    2.50
   1  -7 -15   20.36    2.53
  -1  -7  14    4.79    1.55
  -1   7  14    9.67    2.53
   1  -7 -14    6.22    1.38
  -1  -7  13  192.56    7.11
  -1   7  13  203.56    9.26
   1  -7 -13  185.54    6.51
  -1  -7  12   31.92    2.74
  -1   7  12   36.02    3.99
   1  -7 -12   29.34    2.53
  -1   7  11    0.58    1.44
   1  -7 -11    3.30    1.20
  -1   7  10   53.65    4.29
   1  -7 -10   52.39    2.85
   1  -7  -9    6.21    1.02
  -1   7   9    8.72    1.84
   1  -7  -8    1.22    1.10
   1  -7  -8    1.28    0.63
  -1   7   8    2.98    1.33
   1  -7  -7  339.36    4.96
   1  -7  -7  384.95    9.39
  -1   7   7  355.13    9.21
   1  -7  -6   34.67    1.34
  -1   7   6   31.91    2.82
  -1  -7   6   32.35    1.52
   1  -7  -6   30.23    2.67
  -1   7   5  187.18    6.05
  -1  -7   5  183.00    2.82
   1  -7  -5  194.68    6.16
   1  -7  -4  310.94    7.45
  -1   7   4  322.60    7.63
   1   7  -4  318.25    7.48
   1  -7  -3 1969.40   17.73
   1   7  -3 1956.81   17.04
  -1   7   3 1998.43   17.96
   1   7  -2  120.74    3.84
  -1   7   2  112.96    4.19
   1  -7  -2  106.28    3.95
  -1   7   2  111.98    4.18
   1  -7  -2  115.43    4.26
   1   7  -1  179.35    4.25
   1  -7  -1  168.97    5.07
   1   7  -1  177.87    2.53
  -1   7   1  179.09    5.06
   1  -7  -1  165.65    4.74
   1  -7   0   65.63    3.23
  -1   7   0   65.91    3.05
   1   7   0   63.63    2.37
  -1  -7   0   65.93    2.42
   1  -7   0   66.31    2.98
   1   7   1  445.21    5.78
   1   7   1  442.01    8.30
  -1   7  -1  441.67    7.66
  -1  -7  -1  450.92    5.69
   1  -7   1  465.97    8.36
   1  -7   1  449.00    7.59
   1  -7   2   46.20    2.53
   1   7   2   42.41    1.76
   1   7   2   48.02    2.81
  -1  -7  -2   44.87    1.80
   1  -7   2   46.85    2.91
  -1  -7  -3  381.35    5.29
   1  -7   3  361.42    7.28
  -1  -7  -3  374.03    7.85
   1   7   3  376.75    7.75
   1  -7   3  366.51    8.04
  -1  -7  -4  152.33    3.66
   1  -7   4  157.22    5.03
  -1  -7  -4  163.36    5.36
   1   7   4  157.40    5.19
   1  -7   4  159.44    5.63
  -1  -7  -5  308.37    7.57
   1   7   5  291.75    7.20
   1  -7   5  297.24    8.00
  -1  -7  -5  310.53    5.75
  -1  -7  -6    5.94    1.41
   1   7   6    7.54    1.36
  -1  -7  -6    5.26    0.98
  -1   7  -7  106.24    5.32
   1   7   7   94.50    4.45
  -1  -7  -7  110.43    4.98
  -1  -7  -8  480.86   10.70
  -1   7  -8  486.52   11.83
  -1  -7  -9   44.69    3.53
  -1   7  -9   48.44    3.94
  -1   7  -9   45.20    4.08
  -1   7 -10  267.07    9.71
  -1  -7 -10  273.70    8.93
   1   7  10  267.61    8.47
  -1   7 -10  270.31   10.03
  -1   7 -11  195.84    8.59
   1   7  11  193.95    7.60
  -1   7 -11  195.75    8.86
  -1  -7 -11  199.63    8.03
  -1   7 -12   37.59    4.34
  -1  -7 -12   37.30    3.75
  -1   7 -13  172.15    9.06
  -1  -7 -13  152.49    7.54
  -1   7 -14   23.23    3.64
  -1  -7 -14   20.74    3.03
  -1   7 -15   20.44    3.51
  -1  -7 -15   20.92    3.16
  -1   7 -16   -2.08    1.89
  -1  -7 -16   -2.13    1.77
  -1   7 -17   -0.64    1.84
  -1  -7 -17   -1.08    1.46
  -1  -7 -18    3.51    1.93
   1   8 -18    6.39    2.40
   1   8 -17   35.09    4.62
  -1   8  17   46.90    5.41
  -1  -8  17   39.85    3.94
  -1  -8  16   -0.50    1.02
  -1   8  16    1.19    1.54
   1  -8 -16    0.34    0.91
  -1  -8  15   35.74    3.39
  -1   8  15   35.19    4.38
   1  -8 -15   35.38    3.21
  -1   8  14    1.90    1.54
  -1  -8  14    3.53    1.40
   1  -8 -14    4.80    1.31
  -1   8  13   23.55    3.34
  -1  -8  13   16.01    2.14
   1  -8 -13   20.64    2.25
  -1  -8  12  164.67    6.04
  -1   8  12  155.49    7.98
   1  -8 -12  159.22    5.61
   1  -8 -11    1.38    0.83
  -1   8  11    0.09    1.45
   1  -8 -10   97.34    5.74
   1  -8 -10  108.81    4.01
  -1   8  10  106.07    5.89
   1  -8  -9    6.09    1.78
   1  -8  -9    3.93    0.79
  -1   8   9    3.12    1.60
   1  -8  -8    0.97    0.45
   1  -8  -8    1.80    1.30
  -1   8   8    2.86    1.52
   1  -8  -7  295.00    4.53
  -1   8   7  308.43    8.81
   1  -8  -7  310.81    8.63
  -1  -8   6    2.89    0.49
  -1   8   6    3.96    1.30
   1  -8  -6    4.00    1.34
   1   8  -5 1331.24   16.78
   1  -8  -5 1353.26   16.51
  -1  -8   5 1342.41    6.42
  -1   8   5 1287.03   16.46
  -1   8   4  404.73    8.78
   1   8  -4  424.73    8.92
  -1   8   4  422.63    8.99
   1  -8  -4  415.11    8.94
   1   8  -3  540.80    9.28
   1  -8  -3  535.88    9.45
  -1   8   3  548.30    9.79
   1  -8  -3  540.84    9.74
   1   8  -2 1219.84   12.92
   1  -8  -2 1246.64   13.68
  -1   8   2 1248.21   14.20
   1  -8  -2 1251.22   14.35
  -1  -8   1    0.05    0.75
   1   8  -1   -0.20    0.67
   1  -8  -1   -0.49    0.97
   1   8  -1    0.49    0.36
   1  -8  -1   -0.62    0.75
  -1   8   1    0.76    1.01
   1  -8   0  214.00    5.95
  -1   8   0  213.49    5.57
   1   8   0  207.91    4.56
  -1  -8   0  216.93    4.68
   1  -8   0  202.38    5.32
   1   8   1  102.88    3.13
  -1   8  -1  106.84    4.01
   1   8   1  111.93    4.38
  -1  -8  -1  110.69    3.13
   1  -8   1  111.60    4.34
   1  -8   1  106.67    3.90
   1  -8   2    8.49    1.71
  -1  -8  -2    9.25    1.05
  -1   8  -2   11.14    1.56
   1   8   2    8.30    1.00
   1   8   2    8.19    1.48
   1  -8   2    8.92    1.32
  -1  -8  -3   28.71    1.66
   1  -8   3   30.29    2.25
   1   8   3   26.94    1.61
  -1  -8  -3   32.93    2.67
   1   8   3   28.65    2.37
   1  -8   3   32.28    2.75
  -1  -8  -4  296.45    5.40
  -1  -8  -4  299.16    7.45
   1  -8   4  284.25    6.91
   1   8   4  296.55    7.23
   1  -8   4  299.86    8.29
  -1  -8  -5   82.89    4.13
   1   8   5   84.49    4.02
   1  -8   5   86.31    4.61
  -1  -8  -5   82.57    3.06
  -1  -8  -6   28.46    2.59
   1   8   6   33.16    2.62
  -1  -8  -6   33.58    2.16
  -1  -8  -7  389.78    7.77
  -1   8  -7  379.95   10.28
  -1  -8  -7  363.52    9.11
  -1  -8  -8   59.18    3.29
  -1  -8  -8   58.64    3.87
  -1   8  -8   61.28    4.33
  -1  -8  -9  493.02   11.49
  -1   8  -9  503.75   12.79
  -1   8 -10   38.61    3.81
  -1  -8 -10   36.45    3.37
   1   8  10   35.13    3.20
  -1   8 -10   36.74    3.90
  -1  -8 -11  440.23   11.78
  -1   8 -11  439.48   13.03
   1   8  11  432.94   11.29
  -1   8 -11  461.88   13.92
  -1  -8 -12    0.12    1.37
  -1   8 -12   -0.71    1.63
  -1   8 -13   73.71    6.02
  -1  -8 -13   63.78    4.91
  -1  -8 -14   26.98    3.40
  -1   8 -14   31.49    4.17
  -1  -8 -15   -0.14    1.23
  -1   8 -15    1.15    1.49
  -1  -8 -16    4.20    1.79
  -1   8 -16    3.95    1.94
  -1  -8 -17   14.16    2.98
  -1   8 -17    9.46    2.70
  -1  -8 -18   -0.64    1.65
   1   9 -18   27.36    4.45
   1  -9 -18   25.58    4.18
   1  -9 -17   -1.31    1.53
  -1   9  17    0.52    1.53
  -1  -9  17    0.89    1.13
   1  -9 -16   11.53    2.69
  -1  -9  16   10.86    2.03
  -1   9  16   11.99    2.87
   1  -9 -15   21.94    3.35
   1  -9 -15   18.79    2.28
  -1   9  15   28.58    4.14
  -1  -9  15   22.31    2.60
   1  -9 -14   14.78    2.88
   1  -9 -14   13.43    1.87
  -1   9  14   17.30    3.18
  -1  -9  14   15.16    2.14
   1  -9 -13   15.23    2.73
   1  -9 -13   16.00    1.87
  -1   9  13   13.33    2.83
  -1  -9  13   15.19    1.97
   1  -9 -12  178.39    8.30
  -1  -9  12  178.97    6.10
  -1   9  12  177.15    8.76
   1  -9 -12  174.70    5.61
   1  -9 -11   28.39    3.42
  -1   9  11   31.21    3.70
   1  -9 -11   26.82    2.09
   1  -9 -10    9.11    1.99
  -1   9  10    7.61    1.95
   1  -9 -10    7.69    1.16
   1  -9  -9    0.60    1.16
   1  -9  -9    3.46    0.79
  -1   9   9    5.63    1.85
   1  -9  -8  279.08    5.00
   1  -9  -8  288.53    8.95
  -1   9   8  273.24    8.92
   1   9  -8  290.82    9.49
   1  -9  -7   67.35    4.21
  -1   9   7   59.62    4.03
   1   9  -7   63.52    4.25
   1  -9  -6   96.18    4.79
  -1   9   6   91.97    4.79
  -1  -9   6   94.91    2.12
   1   9  -6  105.83    5.23
   1   9  -5   37.30    2.96
   1  -9  -5   41.03    3.12
  -1   9   5   38.79    1.24
  -1   9   5   37.25    3.01
   1  -9  -4  128.56    5.09
   1   9  -4  123.06    4.97
  -1   9   4  109.67    4.73
  -1   9   4  123.96    2.46
  -1   9   4  127.39    5.12
   1   9  -3   95.32    4.09
  -1   9   3  100.47    4.49
   1  -9  -3   97.72    4.19
   1  -9  -3  103.13    4.52
  -1   9   3  102.88    4.41
   1  -9  -2  920.18   12.99
   1  -9  -2  893.28   12.16
  -1   9   2  931.08   12.81
   1   9  -2  908.29   11.66
   1  -9  -1  240.41    6.72
   1   9  -1  251.24    5.71
  -1  -9   1  265.50    6.04
   1   9  -1  257.00    3.74
  -1   9   1  261.52    6.68
   1  -9  -1  250.02    6.21
   1   9   0   26.88    1.87
  -1  -9   0   29.65    1.99
   1  -9   0   33.08    2.71
  -1   9   0   29.68    2.33
   1  -9   0   29.90    2.18
   1   9   0   29.55    1.55
  -1  -9  -1   13.89    1.37
   1  -9   1   11.46    1.80
   1   9   1   12.83    1.36
   1   9   1   13.67    1.83
  -1   9  -1   13.96    1.68
   1  -9   1   14.26    1.62
  -1  -9  -2    0.72    0.75
   1  -9   2    0.31    1.26
  -1   9  -2    1.58    0.95
   1   9   2    0.04    0.70
   1   9   2   -0.03    0.94
   1  -9   2    1.20    0.84
   1  -9   3    3.56    1.40
  -1  -9  -3    2.92    0.85
   1   9   3    2.96    0.75
   1   9   3    5.23    1.31
   1  -9   3    4.43    1.11
  -1  -9  -4  262.67    5.38
   1  -9   4  258.30    6.66
  -1  -9  -4  253.54    7.12
   1   9   4  255.08    6.93
   1  -9   4  259.95    7.69
  -1  -9  -5   99.73    3.50
  -1  -9  -5   91.02    4.40
   1  -9   5   90.39    4.13
   1   9   5   96.68    4.38
   1  -9   5   95.03    4.88
  -1  -9  -6   61.83    3.75
   1   9   6   61.03    3.57
  -1  -9  -6   61.60    2.95
  -1  -9  -7  193.86    6.73
  -1   9  -7  186.69    7.49
  -1  -9  -7  189.86    5.55
  -1  -9  -8  402.80   10.10
  -1   9  -8  425.08   11.43
  -1  -9  -8  397.09    8.53
  -1  -9  -9   12.82    2.06
  -1   9  -9   15.38    2.62
  -1  -9  -9   14.53    1.89
  -1   9 -10  182.05    8.15
  -1  -9 -10  174.19    7.20
   1   9  10  166.58    6.77
  -1  -9 -10  173.54    6.42
  -1   9 -11   39.85    4.47
  -1  -9 -11   42.25    3.80
   1   9  11   35.34    3.30
  -1  -9 -11   47.27    3.58
  -1  -9 -12   20.14    2.75
  -1   9 -12   28.59    3.92
   1   9  12   21.74    2.77
  -1  -9 -13   10.34    2.16
  -1   9 -13   11.56    2.92
  -1  -9 -14    6.65    1.88
  -1   9 -14    9.66    2.61
  -1  -9 -15    6.57    1.65
  -1   9 -15   13.51    3.56
  -1  -9 -16    1.29    1.17
  -1   9 -16   -1.77    1.36
  -1  -9 -17   -0.84    1.34
   1 -10 -18    1.26    1.52
   1 -10 -17    0.60    1.25
  -1  10  16   20.42    3.75
  -1 -10  16   24.02    2.81
   1 -10 -16   19.66    3.33
   1 -10 -15   -1.74    1.23
  -1  10  15    0.37    1.61
  -1 -10  15   -1.36    1.09
   1 -10 -15   -0.78    1.45
   1 -10 -14   21.92    2.29
  -1 -10  14   25.13    2.60
  -1  10  14   23.65    3.54
   1 -10 -14   22.49    3.67
   1 -10 -13   24.46    2.22
  -1  10  13   22.21    3.34
  -1 -10  13   20.07    2.25
   1 -10 -13   23.01    3.34
   1 -10 -12  361.98    7.83
  -1 -10  12  364.67    8.46
  -1  10  12  366.85   12.58
   1 -10 -12  346.71   11.71
   1 -10 -11    4.99    1.09
  -1  10  11    1.08    1.51
   1 -10 -11    7.46    1.88
  -1  10  10    9.15    2.29
   1 -10 -10   10.28    1.25
   1 -10 -10   12.81    2.29
   1  10 -10   11.65    2.28
   1 -10  -9  235.72    4.96
   1 -10  -9  233.86    8.59
  -1  10   9  222.97    8.65
   1  10  -9  233.56    9.08
   1 -10  -8  128.03    6.12
  -1  10   8  129.11    6.15
   1  10  -8  124.80    6.38
   1 -10  -7   48.66    3.58
   1  10  -7   52.90    4.03
  -1  10   7   42.03    3.51
  -1 -10   6   88.19    1.75
  -1 -10   6   90.72    1.93
   1  10  -6   90.07    5.00
   1 -10  -6   87.90    4.67
  -1  10   6   89.38    4.85
  -1  10   6   91.10    2.10
  -1  10   5    6.27    1.49
   1 -10  -5    2.24    1.07
   1  10  -5    6.41    1.54
  -1  10   5    4.52    0.56
   1 -10  -4  172.45    6.16
  -1  10   4  165.77    6.03
   1  10  -4  170.20    6.03
  -1  10   4  168.05    3.34
  -1  10   4  169.52    6.08
  -1  10   3   11.98    1.78
   1 -10  -3   12.05    1.79
   1 -10  -3   12.84    1.70
  -1  10   3   10.89    1.74
   1  10  -3   12.36    1.62
   1  10  -2  470.80    8.84
   1  10  -2  488.97    4.31
   1 -10  -2  483.02    9.20
  -1  10   2  481.47    9.62
   1 -10  -2  492.16    9.90
  -1 -10   1   19.79    1.92
   1  10  -1   19.46    1.85
   1 -10  -1   19.06    1.90
  -1  10   1   19.24    2.11
   1  10  -1   21.40    1.23
   1 -10  -1   19.70    2.24
  -1 -10   0    9.13    1.37
   1  10   0    6.82    1.12
   1 -10   0    9.37    1.69
   1  10   0    8.34    0.93
   1 -10   0    7.46    1.28
  -1  10   0    7.62    1.40
  -1 -10  -1  260.99    5.60
   1 -10   1  263.99    7.42
   1  10   1  241.46    5.63
  -1  10  -1  241.07    6.39
   1  10   1  252.22    7.15
   1 -10   1  246.92    6.22
   1  10   1  255.40    5.30
   1 -10   2  166.16    6.03
  -1 -10  -2  160.58    4.36
   1  10   2  161.96    4.46
  -1  10  -2  169.81    5.39
   1  10   2  171.23    5.90
   1 -10   2  157.02    5.06
  -1 -10  -3    0.23    0.64
   1 -10   3   -1.89    1.38
   1  10   3   -0.49    0.65
   1  10   3   -1.04    1.00
   1 -10   3   -0.85    0.93
   1 -10   4   15.74    2.33
  -1 -10  -4   17.73    1.57
   1  10   4   14.27    1.87
   1 -10   4   16.45    1.79
  -1 -10  -5   27.11    2.02
   1 -10   5   25.62    2.25
  -1 -10  -5   35.53    2.89
   1  10   5   31.77    2.62
   1 -10   5   25.32    2.79
  -1 -10  -6  224.64    7.27
   1 -10   6  218.03    6.67
   1  10   6  220.15    6.85
  -1 -10  -6  228.60    5.84
  -1 -10  -7   93.45    4.80
  -1  10  -7   88.08    5.20
  -1 -10  -7   91.18    3.95
  -1 -10  -8    1.64    1.11
  -1  10  -8    1.67    1.19
  -1 -10  -8    0.29    0.91
  -1  10  -9  132.25    6.91
  -1 -10  -9  135.83    6.20
   1  10   9  122.22    5.71
  -1 -10  -9  140.73    5.50
  -1  10 -10  112.30    6.60
  -1 -10 -10  112.45    5.17
  -1 -10 -10   98.82    5.47
   1  10  10   97.26    5.22
  -1 -10 -11    6.98    1.93
  -1 -10 -11    6.79    1.49
   1  10  11    4.69    1.56
  -1  10 -11    6.73    2.53
  -1 -10 -12   94.66    5.72
  -1 -10 -12   86.33    5.24
   1  10  12   82.02    5.16
  -1  10 -12   98.99    6.98
  -1 -10 -13    2.20    1.40
  -1 -10 -13   -2.45    1.48
  -1  10 -13    1.00    1.65
  -1 -10 -14    7.36    2.04
  -1 -10 -14    5.06    1.49
  -1  10 -14    5.29    2.00
  -1 -10 -15    0.60    1.13
  -1  10 -15   -1.28    1.80
  -1 -10 -15   -1.42    1.63
   1  10  15    0.64    1.71
  -1 -10 -16    4.40    1.69
  -1  10 -16    4.34    2.13
  -1 -10 -16    7.35    2.00
  -1 -10 -17   -0.97    1.04
  -1 -10 -17   -0.06    1.03
   1 -11 -18    0.42    1.50
   1 -11 -17    7.59    2.37
  -1  11  16   -0.42    1.69
   1 -11 -16    0.54    1.47
  -1 -11  15   13.93    2.02
  -1  11  15   17.71    3.47
   1 -11 -15   12.49    2.75
   1 -11 -14    1.83    0.86
  -1 -11  14    6.25    1.31
  -1  11  14    5.62    2.38
   1 -11 -14    2.49    1.32
   1 -11 -13   46.87    2.98
  -1 -11  13   58.64    3.55
  -1  11  13   61.87    5.51
   1 -11 -13   48.95    4.69
   1 -11 -12  203.98    5.72
  -1  11  12  223.02    9.87
  -1 -11  12  216.08    6.24
   1 -11 -12  200.81    8.92
  -1  11  11  278.86   10.72
   1 -11 -11  272.37    6.17
   1 -11 -11  280.32   10.21
   1  11 -10   18.62    3.02
  -1  11  10   17.47    2.73
   1 -11 -10   18.57    2.83
   1 -11 -10   18.72    1.54
   1  11  -9  144.30    7.35
  -1  11   9  148.40    7.14
   1 -11  -9  148.97    7.01
   1  11  -8    6.95    1.71
  -1  11   8    7.61    1.78
   1 -11  -8    2.76    1.21
  -1  11   7    0.75    0.38
  -1 -11   7    0.46    0.35
   1  11  -7    0.60    0.83
  -1  11   7    1.46    1.26
   1 -11  -7    0.87    1.16
  -1  11   6    3.71    0.53
   1 -11  -6    3.53    1.41
   1  11  -6    3.97    1.32
  -1  11   6    2.54    1.42
   1 -11  -5  300.11    8.45
   1 -11  -5  294.69    8.43
   1  11  -5  284.21    8.47
  -1  11   5  294.19    4.43
  -1  11   5  297.47    8.56
   1 -11  -4  268.25    7.80
   1  11  -4  252.02    7.55
  -1  11   4  263.19    7.87
  -1  11   4  249.38    4.58
  -1  11   4  266.15    7.82
  -1  11   3    0.57    0.92
   1 -11  -3   -1.00    1.31
  -1  11   3   -1.59    1.22
   1  11  -3    0.73    0.93
  -1 -11   2    3.62    1.15
  -1  11   2    3.31    1.11
   1 -11  -2    4.18    1.14
  -1  11   2    3.24    1.23
   1  11  -2    3.24    0.51
   1  11  -2    2.77    1.06
   1 -11  -2    3.52    1.38
  -1 -11   1   83.31    3.86
   1  11  -1   77.41    3.68
   1 -11  -1   79.45    4.25
   1 -11  -1   75.87    3.74
   1  11  -1   83.95    2.52
  -1  11   1   86.66    4.25
   1 -11   0   49.55    3.56
  -1 -11   0   54.16    2.95
   1  11   0   48.03    2.82
  -1  11   0   51.02    3.11
   1  11   0   50.40    2.27
   1 -11   0   50.47    2.96
   1 -11   1  107.60    4.96
  -1 -11  -1  114.24    4.01
   1  11   1  112.60    4.09
  -1  11  -1   99.96    4.32
   1  11   1  108.56    4.91
   1 -11   1  104.77    4.16
   1  11   1  107.65    3.61
   1  11   2    0.63    0.74
   1 -11   2    1.29    1.47
  -1 -11  -2    0.18    0.90
   1  11   2    0.51    0.70
   1 -11   2    0.41    0.68
   1  11   2    1.00    1.04
  -1  11  -2    0.72    1.02
   1  11   3  223.27    6.04
  -1 -11  -3  227.73    5.50
   1 -11   3  226.00    7.48
   1  11   3  223.86    5.63
   1  11   3  229.38    7.03
   1 -11   3  213.68    6.12
  -1 -11  -4   17.55    1.63
   1  11   4   15.78    1.56
   1 -11   4   17.11    2.37
   1  11   4   17.64    2.02
   1 -11   4   18.21    1.87
   1 -11   5    9.77    2.06
  -1 -11  -5    9.19    1.32
   1  11   5    8.81    1.55
   1 -11   5    8.69    1.43
   1 -11   6    2.05    0.95
  -1 -11  -6    4.22    1.37
   1 -11   6    1.80    1.35
  -1 -11  -6    5.05    1.15
  -1 -11  -7   35.57    2.59
  -1  11  -7   31.89    3.35
  -1 -11  -7   34.16    3.02
  -1 -11  -8   -0.57    0.85
  -1 -11  -8   -0.35    0.98
  -1  11  -8    0.04    1.20
  -1 -11  -9    5.12    1.28
  -1  11  -9    5.40    1.65
   1  11   9    6.37    1.43
  -1 -11  -9    6.49    1.68
  -1 -11 -10   23.70    2.60
  -1 -11 -10   18.79    2.52
   1  11  10   17.49    2.38
  -1 -11 -11  221.59    7.79
  -1 -11 -11  213.18    8.30
   1  11  11  195.76    7.68
  -1 -11 -12   21.34    2.85
  -1 -11 -12   23.68    2.73
  -1  11 -12   28.59    3.99
   1  11  12   21.91    2.83
  -1 -11 -13   35.39    3.79
  -1 -11 -13   39.80    3.66
  -1  11 -13   38.45    4.55
  -1 -11 -14   10.69    2.07
  -1  11 -14   10.91    2.86
  -1 -11 -14   10.12    2.21
   1  11  14   17.08    3.20
  -1  11 -15   -0.93    1.71
  -1 -11 -15   -1.86    1.63
   1  11  15    1.64    1.60
  -1 -11 -16    0.02    1.10
  -1 -11 -16    3.26    1.63
  -1  11 -16    0.18    1.53
   1 -12 -18    2.87    1.90
   1 -12 -17   -2.40    2.37
  -1  12  16   23.14    3.96
   1 -12 -16   23.82    3.62
  -1  12  15   27.77    4.18
   1 -12 -15   26.08    3.57
  -1 -12  14    7.88    1.45
  -1  12  14    3.10    1.56
   1 -12 -14    7.79    2.16
   1 -12 -13   13.15    1.56
  -1 -12  13   15.09    1.81
  -1  12  13   12.54    2.79
   1 -12 -13   13.86    2.76
  -1 -12  12   30.98    2.32
  -1  12  12   24.21    3.46
   1 -12 -12   32.76    2.25
   1 -12 -12   28.38    3.60
  -1  12  11   62.62    5.23
  -1 -12  11   67.70    3.11
   1 -12 -11   67.96    5.21
  -1  12  10  537.44   14.51
   1 -12 -10  557.81   14.16
  -1  12   9  101.20    6.11
   1  12  -9  103.71    6.33
   1 -12  -9  100.49    5.89
  -1 -12   8    0.20    0.41
   1 -12  -8    0.07    1.12
  -1  12   8   -0.24    1.32
   1  12  -8    2.22    1.36
   1  12  -7   33.42    3.32
   1 -12  -7   31.15    3.15
  -1 -12   7   32.30    1.16
  -1  12   7   34.52    1.52
  -1  12   7   29.66    3.16
  -1 -12   7   33.71    1.10
  -1  12   6   11.71    2.03
   1 -12  -6   12.01    2.05
   1  12  -6   15.61    2.31
  -1  12   6   11.64    0.96
   1 -12  -5  824.35   14.32
   1 -12  -5  831.81   14.58
   1  12  -5  833.93   14.81
  -1  12   5  836.46   14.71
  -1  12   5  843.80    8.28
  -1  12   5  793.83   14.41
   1 -12  -4  482.57   10.50
   1  12  -4  467.55   10.67
  -1  12   4  475.32   10.94
   1 -12  -4  475.61   10.76
  -1  12   4  465.41    6.90
  -1  12   4  467.21   10.65
   1 -12  -3   49.59    3.49
  -1  12   3   42.82    3.33
   1  12  -3   41.34    3.03
  -1  12   3   39.54    3.13
   1  12  -2   28.46    1.33
  -1 -12   2   30.97    2.65
   1  12  -2   25.81    2.36
  -1  12   2   28.70    2.59
  -1  12   2   27.23    2.67
   1 -12  -2   30.32    2.80
   1  12  -1  449.84    9.02
   1 -12  -1  457.00   10.26
  -1 -12   1  447.78    9.20
   1 -12  -1  442.32    9.13
  -1  12   1  474.49    9.91
   1  12  -1  462.39    6.29
  -1  12   1  454.98   10.52
  -1 -12   0    5.61    1.25
   1  12   0    5.67    1.16
   1 -12   0    7.56    1.56
   1 -12   0    6.88    1.21
   1  12   0    7.51    1.02
  -1  12   0    5.97    1.47
  -1 -12  -1   17.77    1.82
   1 -12   1   19.21    2.37
   1  12   1   15.97    1.77
   1  12   1   19.42    1.66
   1 -12   1   18.16    1.87
  -1  12  -1   18.57    2.04
   1 -12   2  458.45   10.67
  -1 -12  -2  442.05    8.26
   1  12   2  461.65    8.50
  -1  12  -2  449.35    9.31
   1  12   2  450.36    8.23
   1 -12   2  434.08    8.75
   1 -12   3   20.15    2.50
   1  12   3   17.09    1.75
  -1 -12  -3   16.92    1.69
   1  12   3   18.50    1.94
   1 -12   3   19.73    1.93
   1 -12   4  146.42    6.45
   1  12   4  144.82    4.73
   1  12   4  148.71    5.44
   1 -12   4  155.19    5.41
  -1 -12  -4  152.63    4.86
   1 -12   5   -2.01    1.62
  -1 -12  -5   -0.40    0.79
   1  12   5    0.51    0.90
   1 -12   5   -0.47    0.67
   1 -12   6  116.42    4.97
  -1 -12  -6  122.40    4.64
  -1  12  -6  133.46    6.59
   1 -12   6  112.43    6.15
  -1 -12  -7  251.08    6.95
  -1  12  -7  273.98    9.73
  -1 -12  -7  250.64    8.21
  -1 -12  -8   19.77    2.06
  -1 -12  -8   21.57    2.61
  -1  12  -8   21.02    2.86
   1 -12   9  160.54    6.66
  -1 -12  -9  175.88    6.28
   1  12   9  171.43    6.79
  -1 -12  -9  177.13    7.34
  -1 -12 -10   25.29    2.55
   1  12  10   27.92    2.94
  -1 -12 -10   24.42    2.98
  -1 -12 -11   75.00    4.62
  -1 -12 -11   72.21    4.96
   1  12  11   77.42    4.84
  -1 -12 -12    3.03    1.23
   1  12  12    7.70    2.26
  -1 -12 -12    5.08    1.68
   1  12  12    5.72    1.55
  -1  12 -12    1.62    1.79
  -1 -12 -13    6.08    1.73
   1  12  13    4.18    1.93
  -1 -12 -13    5.75    1.89
  -1  12 -13    8.16    2.54
   1  12  13    2.78    1.19
  -1 -12 -14    1.18    0.95
   1  12  14   -0.73    1.48
  -1 -12 -14   -1.57    1.57
  -1  12 -14   -3.95    2.03
  -1 -12 -15    8.97    2.08
   1  12  15   12.41    3.05
  -1  12 -15    6.94    2.27
  -1 -12 -15   12.00    2.29
  -1 -12 -16    4.07    1.58
  -1 -12 -16    4.89    1.64
   1 -13 -17   12.24    3.02
   1 -13 -16   26.29    3.95
  -1  13  15   33.40    4.55
   1 -13 -15   29.36    4.12
  -1  13  14   69.53    6.34
   1 -13 -14   66.78    5.68
  -1 -13  13   -0.44    0.75
  -1  13  13    0.01    1.27
   1 -13 -13   -1.74    1.54
  -1 -13  12   25.46    2.01
  -1  13  12   24.92    3.64
   1 -13 -12   19.26    2.99
  -1  13  11   72.96    5.77
  -1 -13  11   76.99    3.17
   1 -13 -11   77.34    5.62
  -1  13  10  136.82    7.41
  -1 -13  10  132.90    3.70
   1 -13 -10  134.03    7.05
  -1 -13  10  140.35    4.16
   1  13  -9    8.29    2.13
   1 -13  -9    5.46    1.75
  -1  13   9    6.60    2.05
  -1 -13   9    5.62    0.71
  -1 -13   9    6.31    0.82
   1  13  -8  102.82    6.15
   1 -13  -8   97.20    5.67
  -1 -13   8   93.57    2.26
  -1 -13   8   94.85    2.14
  -1  13   8  101.14    6.06
  -1  13   7    8.56    0.85
   1 -13  -7   11.44    2.10
   1  13  -7    9.79    1.95
  -1  13   7    9.84    2.00
   1 -13  -6  237.67    8.26
   1  13  -6  265.17    8.95
  -1  13   6  247.50    4.52
  -1  13   6  239.62    8.40
   1 -13  -5   63.07    4.23
   1  13  -5   63.25    4.23
  -1  13   5   67.71    4.32
  -1  13   5   62.10    2.47
  -1  13   5   67.23    4.38
   1 -13  -4  361.47    9.37
   1 -13  -4  362.12    9.69
   1  13  -4  365.92    9.65
  -1  13   4  355.64    9.82
  -1  13   4  350.50    6.48
  -1  13   4  358.74    9.65
  -1  13   3    8.37    1.70
   1 -13  -3    7.47    1.61
   1  13  -3    8.31    1.59
  -1  13   3    6.21    1.53
   1  13  -2  131.10    3.07
  -1  13   2  130.10    5.81
   1 -13  -2  131.08    5.77
   1  13  -2  127.11    5.25
  -1 -13   2  128.44    5.44
  -1  13   2  127.28    5.47
  -1  13   1  150.10    6.35
   1  13  -1  146.31    5.40
   1  13  -1  151.93    3.89
  -1  13   1  157.30    5.97
  -1 -13   1  155.23    5.74
   1 -13  -1  149.88    6.08
  -1  13   0  423.13    9.47
  -1  13   0  431.05   10.71
   1  13   0  407.03    8.82
   1  13   0  435.76    7.20
   1 -13   0  419.87    8.97
   1 -13   0  414.41   10.31
  -1 -13   0  449.03    9.12
  -1 -13  -1  275.73    6.86
   1 -13   1  273.85    8.47
   1  13   1  262.40    6.91
  -1  13  -1  260.75    8.43
  -1  13  -1  276.45    7.52
   1 -13   1  270.34    7.07
   1  13   1  278.22    6.24
  -1 -13  -2    5.91    1.13
   1  13   2    3.64    0.94
  -1  13  -2    3.79    1.25
   1 -13   2    5.49    1.67
   1 -13   2    3.61    0.98
   1  13   2    5.79    1.18
  -1 -13  -3   20.91    1.91
   1 -13   3   20.79    2.59
   1  13   3   15.95    1.79
   1 -13   3   18.82    1.95
   1  13   3   20.04    2.04
   1 -13   4    4.42    1.76
  -1 -13  -4    2.58    1.03
  -1  13  -4    2.48    1.04
   1  13   4    3.63    1.19
   1 -13   4    2.03    0.80
   1  13   4    2.75    1.07
  -1 -13  -5  487.85    9.31
   1  13   5  487.93   10.82
   1 -13   5  485.38   12.59
  -1  13  -5  507.75   12.78
   1 -13   5  482.06    9.87
  -1 -13  -6  315.47    7.65
   1 -13   6  299.74    8.04
   1  13   6  320.23    9.13
   1 -13   6  303.64   10.18
  -1  13  -6  333.30   10.54
   1  13   7    6.02    1.68
  -1 -13  -7    6.74    1.28
  -1  13  -7    7.22    1.94
  -1  13  -8   45.49    4.25
  -1 -13  -8   41.92    3.10
  -1 -13  -8   36.45    3.39
   1  13   8   34.49    3.10
   1  13   8   42.68    3.68
  -1 -13  -9   31.53    2.83
   1 -13   9   37.32    3.30
  -1 -13  -9   34.10    3.47
   1  13   9   34.37    3.15
   1  13   9   35.94    3.75
  -1 -13 -10   31.48    2.95
  -1 -13 -10   33.32    3.34
   1 -13  10   25.63    2.80
   1  13  10   26.52    2.90
   1  13  10   32.85    3.76
   1  13  11   99.06    5.51
   1 -13  11   98.38    5.62
  -1 -13 -11  103.37    6.00
   1  13  11  104.73    6.80
  -1 -13 -11  119.33    5.79
   1  13  12   26.42    2.98
  -1 -13 -12   31.74    3.49
   1  13  12   27.76    3.77
  -1 -13 -12   32.26    3.20
   1  13  13   31.55    3.39
  -1  13 -13   38.67    4.96
  -1 -13 -13   29.59    3.47
   1  13  13   30.40    4.16
  -1 -13 -13   29.50    3.20
  -1  13 -14   -0.30    1.58
  -1 -13 -14    0.09    1.01
   1  13  14   -0.01    1.68
  -1 -13 -14    1.91    1.15
  -1  13 -15    2.99    1.94
  -1 -13 -15    2.43    1.32
  -1 -13 -15    3.94    1.48
   1 -14 -17   12.94    3.06
   1 -14 -16    1.01    1.43
  -1  14  15   25.43    4.22
   1 -14 -15   24.70    3.64
  -1  14  14   83.94    6.90
   1 -14 -14   73.00    6.08
  -1  14  13    1.16    1.45
   1 -14 -13   -1.06    1.29
  -1  14  12   10.56    2.51
  -1 -14  12    9.89    1.22
   1 -14 -12    7.02    1.82
   1 -14 -11   24.60    3.35
  -1 -14  11   28.89    1.84
  -1  14  11   28.54    3.74
  -1 -14  11   26.11    1.94
   1 -14 -10   26.74    3.29
  -1 -14  10   24.01    1.56
  -1 -14  10   25.64    1.52
  -1  14  10   25.25    3.50
  -1 -14   9   38.54    1.61
  -1  14   9   34.26    3.81
  -1 -14   9   42.14    1.55
   1 -14  -9   43.40    3.98
   1  14  -8   52.64    4.53
  -1  14   8   51.11    4.34
  -1  14   8   54.12    2.03
   1 -14  -8   42.29    3.99
   1  14  -7  100.89    6.06
   1 -14  -7   91.45    5.46
  -1  14   7   96.96    2.85
  -1  14   7   89.73    5.50
   1  14  -6   19.68    2.66
   1 -14  -6   13.61    2.01
  -1  14   6   16.84    1.34
  -1  14   6   15.06    2.40
  -1  14   5   13.69    2.06
   1 -14  -5   12.21    2.04
   1  14  -5   11.32    1.90
  -1  14   5   14.09    1.34
  -1  14   5   10.22    1.90
  -1  14   4    9.91    1.87
   1  14  -4   14.87    2.08
   1 -14  -4    9.88    1.91
  -1  14   4   12.57    1.41
   1 -14  -4    8.99    1.65
  -1  14   4    9.47    1.80
   1 -14  -3   23.99    2.67
  -1  14   3   21.03    2.49
   1  14  -3   23.51    2.50
   1 -14  -3   21.05    2.37
  -1  14   3   20.47    2.40
   1  14  -2  299.25    4.93
   1 -14  -2  299.20    8.96
  -1  14   2  302.75    9.22
   1  14  -2  296.40    8.34
  -1 -14   2  299.55    8.54
  -1  14   2  298.72    8.66
   1  14  -1  269.95    7.75
  -1  14   1  254.78    8.52
  -1  14   1  263.72    7.95
   1  14  -1  261.41    5.32
   1 -14  -1  268.82    8.50
  -1 -14   1  261.68    7.79
  -1  14   0  262.07    7.67
   1  14   0  273.62    5.99
  -1 -14   0  260.14    7.32
   1 -14   0  274.68    8.62
   1  14   0  262.11    7.35
  -1  14   0  265.54    8.70
  -1 -14  -1   22.21    2.24
  -1  14  -1   22.29    2.63
   1 -14   1   25.79    2.83
   1  14   1   22.04    2.21
   1 -14   1   20.89    2.11
  -1  14  -1   20.79    2.28
   1  14   1   20.35    1.86
  -1 -14  -2    4.59    1.27
  -1  14  -2    3.29    1.13
  -1  14  -2    3.40    1.14
   1  14   2    2.38    0.92
   1 -14   2    5.95    1.66
   1 -14   2    4.42    1.11
   1  14   2    3.37    0.89
  -1  14  -3   36.71    3.44
   1 -14   3   37.17    3.44
  -1 -14  -3   38.32    2.71
   1  14   3   35.66    2.67
   1 -14   3   32.50    2.52
   1  14   3   34.22    2.60
  -1  14  -4  642.90   14.39
   1 -14   4  590.07   13.73
  -1 -14  -4  623.04   10.69
   1  14   4  571.03   10.42
   1 -14   4  603.09   10.94
   1  14   4  582.52   11.37
  -1 -14  -5  227.24    6.58
   1 -14   5  217.33    6.71
  -1  14  -5  229.86    8.95
   1 -14   5  223.44    8.84
   1  14   5  219.39    7.41
  -1  14  -6  109.48    6.25
   1 -14   6  104.98    6.21
   1  14   6   99.43    5.34
  -1 -14  -6   97.07    4.44
  -1 -14  -7    5.70    1.37
  -1  14  -7    6.16    1.51
   1  14   7    5.70    1.76
   1  14   7    5.93    1.62
   1  14   8    6.36    1.86
   1  14   8    5.51    1.42
  -1 -14  -8    7.09    1.48
   1  14   9    4.02    1.28
  -1 -14  -9    1.99    1.04
   1  14   9    3.27    1.75
   1 -14   9    2.93    1.14
  -1 -14 -10   72.82    4.50
  -1 -14 -10   81.78    5.29
   1 -14  10   73.17    4.73
   1  14  10   83.46    5.03
   1  14  10   85.90    5.98
   1  14  11    1.38    1.01
   1 -14  11    0.17    1.03
  -1 -14 -11   -0.47    1.09
  -1 -14 -11   -0.04    1.03
   1  14  11    0.41    1.30
  -1 -14 -12   34.25    3.43
  -1 -14 -12   31.07    3.50
   1 -14  12   30.57    3.29
   1  14  12   26.17    3.01
   1  14  12   32.05    4.15
  -1  14 -13   42.46    5.08
   1  14  13   46.50    5.05
  -1 -14 -13   39.06    3.68
  -1 -14 -13   40.49    4.04
  -1  14 -14   22.67    3.94
  -1 -14 -14   22.58    2.94
   1  14  14   25.92    3.95
  -1 -14 -14   27.23    3.49
  -1 -14 -15   28.51    3.39
   1 -15 -17    2.36    2.00
   1 -15 -16   12.29    2.72
   1 -15 -15    1.83    1.22
   1 -15 -14    3.04    1.76
  -1  15  14    7.36    2.49
   1 -15 -13  103.34    7.07
  -1  15  13  106.81    7.65
   1 -15 -12    3.62    1.52
  -1  15  12    3.75    1.64
   1 -15 -11    5.01    1.80
  -1 -15  11    7.36    0.82
  -1  15  11    6.85    1.88
   1 -15 -10   74.16    5.43
  -1 -15  10   62.67    2.11
  -1 -15  10   65.45    1.99
  -1  15  10   64.20    5.33
   1 -15  -9   14.88    2.53
  -1  15   9   11.01    2.44
   1 -15  -8   43.90    3.99
  -1  15   8   38.08    3.92
  -1  15   8   47.94    2.00
  -1  15   7   16.89    2.52
   1  15  -7   13.29    2.41
  -1  15   7   17.76    1.34
   1 -15  -7   14.27    2.26
   1 -15  -6   -0.18    1.15
   1  15  -6    1.30    0.89
  -1  15   6    0.30    0.49
  -1  15   5    5.93    1.52
  -1  15   5    4.17    1.51
  -1  15   5    6.57    1.00
   1  15  -5    6.46    1.69
   1 -15  -5    7.31    1.74
  -1  15   4    2.07    0.97
  -1  15   4    0.51    1.00
   1 -15  -4    1.29    0.81
  -1  15   4    1.16    0.72
   1 -15  -4    0.15    1.19
   1  15  -4    0.84    1.02
   1  15  -3  235.42    7.96
   1 -15  -3  227.64    8.11
  -1  15   3  228.28    8.37
   1 -15  -3  226.12    7.58
  -1  15   3  223.79    7.89
   1  15  -2  125.23    5.68
   1 -15  -2  124.61    6.03
  -1 -15   2  135.17    5.95
   1  15  -2  133.10    3.51
   1 -15  -2  116.61    5.34
  -1  15   2  134.58    6.31
  -1  15   2  121.57    5.74
   1  15  -1  131.51    5.69
  -1  15   1  143.16    6.60
  -1 -15   1  131.71    5.82
   1 -15  -1  133.73    6.28
  -1  15   1  130.27    5.80
   1  15  -1  141.09    4.12
  -1  15   0  109.58    5.81
   1  15   0  105.06    4.92
  -1  15   0  108.30    5.12
   1 -15   0  100.97    5.52
  -1 -15   0  103.89    4.89
   1  15   0  114.61    4.08
  -1 -15  -1   21.91    2.30
   1 -15   1   20.13    2.72
  -1  15  -1   22.06    2.67
   1  15   1   20.15    2.18
   1  15   1   24.35    2.74
  -1  15  -1   21.24    2.32
   1  15   1   20.81    1.94
  -1  15  -2  196.89    7.93
   1  15   2  182.69    6.24
  -1  15  -2  184.22    6.51
   1  15   2  182.69    7.27
   1  15   2  187.91    5.95
  -1 -15  -2  196.74    6.29
   1 -15   2  177.59    7.44
  -1  15  -3  125.50    6.49
   1  15   3  116.75    4.98
   1  15   3  113.50    4.85
   1  15   3  120.17    5.80
   1 -15   3  120.66    6.36
  -1 -15  -3  126.40    5.06
  -1 -15  -4    0.48    0.86
  -1  15  -4    1.22    1.02
   1  15   4    0.70    0.99
   1  15   4   -0.35    0.81
   1  15   4    1.10    0.98
   1 -15   4   -0.59    1.64
   1  15   5  104.44    5.18
  -1 -15  -5   96.83    4.48
   1  15   5   94.53    5.21
  -1  15  -5  100.41    6.06
   1 -15   5  104.00    6.26
   1  15   6   72.51    4.68
  -1 -15  -6   72.43    4.02
   1  15   6   71.94    4.60
  -1  15  -6   87.92    5.80
   1 -15   6   78.83    5.66
   1  15   7   97.87    5.35
  -1 -15  -7  101.25    4.85
   1  15   7   99.89    5.72
  -1 -15  -8   29.79    2.67
   1  15   8   29.89    3.43
   1  15   8   31.63    3.08
   1  15   9   18.24    2.41
  -1 -15  -9   20.88    2.35
   1 -15   9   19.98    2.46
   1  15   9   21.55    3.16
  -1 -15 -10    1.34    1.11
   1  15  10    0.54    1.05
   1 -15  10    0.15    0.82
   1  15  10    0.70    1.27
   1  15  11   18.35    2.54
   1 -15  11   17.49    2.45
   1  15  11   18.95    3.20
  -1 -15 -11   17.86    2.41
   1  15  12    4.54    1.44
  -1 -15 -12    5.82    1.77
  -1 -15 -12    9.73    2.08
   1  15  12    6.18    1.95
  -1 -15 -13   37.67    3.85
  -1  15 -13   46.37    5.42
  -1 -15 -13   38.01    3.66
   1  15  13   38.63    4.70
  -1  15 -14    2.05    2.13
  -1 -15 -14    7.69    1.89
   1  15  14    7.04    2.31
  -1 -15 -14    7.46    1.85
   1 -16 -16    1.91    1.34
   1 -16 -15    3.37    1.72
   1 -16 -14    4.39    1.69
  -1  16  14    6.54    2.42
   1 -16 -13    6.73    2.09
  -1  16  13    5.85    2.00
   1 -16 -12   14.39    2.79
  -1  16  12   16.10    3.17
   1 -16 -11    2.67    1.88
  -1  16  11   -0.46    1.14
   1 -16 -10    0.50    1.32
  -1  16  10    0.52    1.52
  -1  16   9   51.09    4.77
   1 -16  -9   57.93    4.80
   1 -16  -8   13.12    2.51
  -1  16   8   12.85    2.49
  -1  16   8   15.92    1.24
   1  16  -7  186.41    8.55
   1 -16  -7  179.19    7.86
  -1  16   7  181.76    4.37
  -1  16   7  161.03    7.74
  -1  16   6    4.68    1.46
   1 -16  -6    5.64    1.64
   1  16  -6    3.53    1.24
  -1  16   6    5.49    0.98
   1 -16  -5   23.46    2.88
   1  16  -5   24.09    2.97
  -1  16   5   19.17    2.70
  -1  16   5   21.88    1.87
  -1  16   5   19.81    2.61
  -1  16   4   30.37    2.32
  -1  16   4   30.12    3.24
   1 -16  -4   29.80    3.15
  -1  16   4   26.58    3.00
   1 -16  -4   27.30    2.81
   1  16  -4   28.72    3.20
  -1  16   3   -0.51    1.04
   1  16  -3   -0.14    0.89
   1 -16  -3    1.04    1.13
   1 -16  -3   -0.27    1.01
  -1  16   3    0.51    1.02
  -1 -16   2    6.89    1.81
  -1  16   2    7.70    1.82
   1 -16  -2    4.54    1.27
   1  16  -2    5.39    0.88
  -1  16   2    7.03    1.63
   1  16  -2    8.30    1.65
   1 -16  -2    6.33    1.86
  -1 -16   1  115.35    5.56
   1 -16  -1  103.46    5.71
  -1  16   1  105.83    5.89
   1  16  -1  104.83    5.32
   1 -16  -1  113.08    5.22
   1  16  -1  111.45    3.88
  -1  16   1  106.57    5.38
  -1 -16   0    7.70    1.55
   1 -16   0    4.68    1.76
   1  16   0   10.17    1.80
  -1  16   0    9.47    1.88
   1  16   0    9.01    1.39
  -1  16   0   11.25    1.87
  -1  16  -1  545.50   13.51
   1  16   1  531.67   11.32
  -1  16  -1  536.78   11.49
   1  16   1  520.36   12.91
   1 -16   1  541.88   13.10
  -1 -16  -1  538.78   11.09
   1  16   1  527.90    9.79
   1  16   2   43.50    3.22
  -1  16  -2   41.11    3.79
  -1  16  -2   37.46    3.08
   1  16   2   35.36    3.45
   1 -16   2   39.68    3.79
  -1 -16  -2   40.62    3.06
   1  16   2   36.78    2.81
  -1  16  -3   21.40    2.95
  -1 -16  -3   15.35    2.11
   1 -16   3   18.69    2.81
   1  16   3   17.76    2.12
   1  16   3   15.45    2.39
   1  16   3   16.41    2.02
  -1  16  -4   38.28    3.84
   1 -16   4   36.42    3.79
  -1 -16  -4   33.19    2.75
   1  16   4   33.11    2.82
   1  16   4   29.63    3.07
   1  16   4   31.55    2.91
   1 -16   5   16.45    2.75
   1  16   5   13.80    2.23
   1  16   5   16.77    2.34
  -1 -16  -5   20.75    2.24
  -1  16  -5   17.99    2.72
   1 -16   6  163.47    8.27
   1  16   6  153.27    6.86
   1  16   6  160.92    6.96
  -1 -16  -6  167.28    6.18
   1  16   7    3.61    1.33
   1  16   7    3.48    1.38
  -1 -16  -7    2.92    1.19
  -1 -16  -8   27.03    2.71
   1  16   8   27.93    2.99
   1  16   8   27.52    3.32
  -1 -16  -9   70.55    4.33
   1 -16   9   73.37    4.55
   1  16   9   70.52    5.46
   1  16   9   67.47    4.62
   1  16  10    0.33    1.06
   1  16  10    1.06    1.22
   1 -16  10   -0.16    0.93
  -1 -16 -10   -0.72    1.24
   1  16  11    1.49    0.96
  -1 -16 -11    2.27    1.15
   1  16  11    1.48    1.32
   1 -16  11    2.78    1.35
   1  16  12   40.66    4.69
  -1 -16 -12   38.08    3.58
  -1 -16 -13   15.11    2.35
   1  16  13   17.65    3.34
   1  16  14    7.26    2.47
   1 -17 -16   14.64    3.35
   1 -17 -15   11.22    2.74
   1 -17 -14   14.36    3.05
   1 -17 -13    1.32    1.40
  -1  17  13   -2.04    2.25
  -1  17  12  104.18    7.52
   1 -17 -12   87.61    6.51
   1 -17 -11    2.17    1.53
  -1  17  11   -0.18    1.72
  -1  17  10   44.68    4.70
   1 -17 -10   45.68    4.49
   1 -17  -9    2.31    1.53
  -1  17   9    0.97    1.33
   1 -17  -8   22.91    3.16
  -1  17   8   20.69    3.11
  -1  17   8   23.06    1.54
  -1  17   7    7.18    2.19
  -1  17   7    7.14    1.02
   1 -17  -7    3.22    1.55
   1 -17  -6   73.34    5.18
   1  17  -6   80.11    5.51
  -1  17   6   77.95    3.33
  -1  17   6   72.40    5.19
   1 -17  -5   92.04    5.76
   1  17  -5   98.70    5.87
  -1  17   5   87.14    5.67
  -1  17   5   88.86    3.90
  -1  17   5   81.56    5.27
  -1  17   4    9.07    2.04
   1  17  -4   10.69    2.14
   1 -17  -4   11.41    2.35
  -1  17   4    9.37    1.42
  -1  17   4    9.43    2.02
   1  17  -3   12.81    2.21
   1 -17  -3   13.20    2.38
  -1  17   3   13.27    2.33
   1 -17  -3   15.07    2.22
  -1  17   3   16.38    2.52
   1 -17  -2  214.72    8.39
  -1 -17   2  219.19    8.14
   1  17  -2  222.67    8.16
  -1  17   2  223.37    8.82
   1  17  -2  231.87    5.08
   1 -17  -2  215.65    7.49
  -1  17   2  225.29    8.25
   1 -17  -1   33.00    3.48
  -1 -17   1   37.09    3.37
   1  17  -1   37.30    3.30
  -1  17   1   26.77    3.23
   1 -17  -1   32.72    2.88
   1  17  -1   35.67    2.32
  -1  17   1   36.35    3.35
   1 -17   0  416.58   11.82
  -1 -17   0  443.79   10.76
  -1  17   0  428.57   12.24
   1  17   0  415.93   10.68
   1  17   0  421.47    8.46
   1 -17   0  404.25    9.93
  -1  17   0  415.90   10.57
  -1 -17  -1   21.24    2.54
   1 -17   1   18.98    2.77
  -1  17  -1   19.99    2.84
   1  17   1   18.70    2.32
   1  17   1   18.99    2.66
  -1  17  -1   19.55    2.46
   1  17   1   22.71    2.14
   1  17   2  331.33    9.17
  -1  17  -2  337.74   11.04
  -1  17  -2  345.34    9.40
   1  17   2  322.76   10.37
  -1 -17  -2  339.99    8.98
   1 -17   2  331.67   10.78
   1  17   2  342.50    8.65
  -1  17  -3    0.85    1.15
  -1 -17  -3    0.45    0.89
   1  17   3   -0.04    0.89
   1  17   3    2.61    1.34
   1  17   3   -0.60    0.91
   1 -17   3    0.79    1.18
  -1 -17  -4    0.05    0.87
  -1  17  -4   -0.75    1.15
   1  17   4   -0.23    1.07
   1  17   4    0.06    0.90
   1 -17   4   -0.37    1.36
   1  17   4   -0.91    0.97
   1  17   5   24.88    2.87
   1  17   5   24.98    2.91
   1 -17   5   27.88    3.64
  -1 -17  -5   36.97    3.08
   1  17   5   25.81    2.62
   1  17   6  164.73    7.26
   1  17   6  167.60    7.28
  -1 -17  -6  174.62    6.56
   1 -17   6  169.65    8.66
   1  17   7   -0.36    0.97
  -1 -17  -7    2.31    1.07
   1  17   7   -0.31    1.14
  -1 -17  -8   51.81    3.78
   1 -17   8   45.27    3.43
   1  17   8   57.37    4.39
   1  17   8   55.98    4.65
  -1 -17  -9  100.00    5.34
   1  17   9   92.08    6.25
   1  17   9   93.39    5.51
   1 -17   9   95.25    5.08
  -1 -17 -10   87.22    5.18
   1 -17  10   84.68    5.06
   1  17  10   86.06    5.29
   1  17  10   84.95    6.20
   1  17  11    7.40    2.24
  -1 -17 -11   10.23    1.98
   1  17  12   17.67    3.14
  -1 -17 -12   15.32    2.44
   1  17  13    1.87    1.82
  -1 -17 -13    2.34    1.40
   1 -18 -15    2.36    1.29
   1 -18 -14    0.47    1.47
   1 -18 -13   43.88    4.85
  -1  18  13   60.46    6.06
  -1  18  12    6.46    2.16
   1 -18 -12    5.76    1.94
  -1  18  11    7.25    2.12
   1 -18 -11    2.35    1.37
   1 -18 -10   42.73    4.44
  -1  18  10   42.45    4.67
   1 -18  -9   66.78    5.31
  -1  18   9   65.15    5.54
  -1  18   8    2.93    1.67
   1 -18  -8   -0.13    1.35
  -1  18   8    2.31    0.70
  -1  18   7    2.62    1.39
   1 -18  -7    1.49    1.58
  -1  18   7    1.88    0.65
  -1  18   6   29.49    3.50
  -1  18   6   23.19    3.18
  -1  18   6   29.14    2.20
   1 -18  -6   26.38    3.31
  -1  18   5    1.22    1.01
  -1  18   5    1.24    1.26
  -1  18   5    2.06    0.83
   1 -18  -5    3.77    1.73
   1  18  -5    3.08    1.32
   1 -18  -4  441.43   12.50
   1  18  -4  442.58   12.54
  -1  18   4  451.38   13.14
  -1  18   4  430.24    9.45
  -1  18   4  441.63   12.31
   1 -18  -3  106.62    6.21
  -1  18   3  109.92    6.42
   1  18  -3  116.21    6.26
   1 -18  -3  119.79    5.86
  -1  18   3  103.69    5.90
  -1 -18   2   -1.47    1.34
   1 -18  -2    1.74    1.41
   1  18  -2    0.47    1.08
  -1  18   2    0.48    1.17
   1 -18  -2    0.22    0.87
   1  18  -2   -0.33    0.63
  -1  18   2   -1.21    1.17
   1 -18  -1  335.87   10.90
  -1 -18   1  339.84   10.24
  -1  18   1  350.47   10.22
  -1  18   1  355.78   11.51
   1  18  -1  350.20   10.28
   1 -18  -1  342.88    9.48
   1  18  -1  367.94    7.48
   1 -18   0   70.19    5.07
  -1 -18   0   71.99    4.62
   1  18   0   66.46    4.42
  -1  18   0   67.45    5.15
  -1  18   0   64.96    4.36
   1 -18   0   65.86    4.08
   1  18   0   66.18    3.52
  -1 -18  -1   76.98    4.64
   1 -18   1   69.30    5.11
  -1  18  -1   67.21    5.04
   1  18   1   70.24    4.48
  -1  18  -1   67.65    4.34
   1  18   1   66.64    4.93
   1  18   1   69.30    3.80
   1 -18   1   63.25    3.94
  -1 -18  -2   14.45    2.14
   1 -18   2   15.44    2.83
  -1  18  -2   12.46    2.28
  -1  18  -2   15.74    2.23
   1  18   2   13.96    2.01
   1  18   2   15.32    2.54
   1 -18   2    5.74    1.40
   1  18   2   15.82    2.03
  -1 -18  -3   -0.28    1.00
   1  18   3    2.38    1.31
   1  18   3   -0.08    0.91
   1  18   3    0.40    0.97
   1  18   4   79.61    4.71
   1  18   4   79.43    4.66
   1  18   4   74.54    5.03
   1 -18   4   76.65    5.73
  -1 -18  -4   88.67    4.78
  -1 -18  -5   21.92    2.40
   1  18   5   18.47    2.53
   1  18   5   23.07    2.85
   1 -18   5   17.74    3.04
   1  18   5   20.46    2.48
   1  18   6  294.71    9.96
   1  18   6  304.23   10.02
  -1 -18  -6  310.50    8.96
   1 -18   6  322.64   12.12
   1  18   7   72.32    4.95
  -1 -18  -7   70.77    4.38
   1  18   7   72.96    5.23
  -1 -18  -8   12.71    2.12
   1  18   8    6.46    1.56
   1 -18   8   10.78    1.77
   1  18   8    4.36    1.64
  -1 -18  -9   18.03    2.39
   1  18   9   21.01    2.74
   1  18   9   17.17    2.78
   1 -18   9   21.52    2.54
   1  18  10    1.04    1.31
  -1 -18 -10    0.18    0.92
   1  18  11    3.12    1.91
  -1 -18 -11    6.54    1.68
  -1 -18 -12    6.81    1.68
   1  18  12    6.60    2.01
   1  18  13    6.86    2.35
   1 -19 -15   10.11    2.58
   1 -19 -14    4.87    2.00
   1 -19 -13    6.44    2.10
   1 -19 -12    0.22    1.33
  -1  19  12   -2.70    1.46
   1 -19 -11    9.22    2.45
  -1  19  11   13.97    2.90
   1 -19 -10    4.92    1.78
  -1  19  10    1.21    1.34
   1 -19  -9   -0.57    1.42
  -1  19   9    2.01    1.35
   1 -19  -8    1.14    1.24
  -1  19   8    1.43    1.31
  -1  19   7   14.94    1.56
   1 -19  -7   16.91    2.84
  -1  19   7   11.23    2.32
   1 -19  -6   53.89    4.75
  -1  19   6   47.94    4.53
  -1  19   6   57.56    3.16
   1 -19  -5  146.51    7.65
  -1  19   5  157.50    5.60
  -1  19   5  150.67    7.65
  -1  19   4   36.01    3.95
   1 -19  -4   25.55    3.32
   1  19  -4   27.73    3.30
  -1  19   4   26.81    2.50
  -1  19   4   29.98    3.43
   1  19  -3  456.58   12.83
  -1  19   3  456.29   13.43
   1 -19  -3  455.44   13.06
  -1  19   3  443.95   12.44
   1 -19  -2  105.99    6.32
  -1 -19   2  111.64    6.21
   1  19  -2  113.71    6.26
   1  19  -2  121.36    3.90
  -1  19   2  116.21    6.83
   1 -19  -2  104.54    5.54
  -1  19   2  108.61    6.10
  -1 -19   1   21.68    2.77
   1  19  -1   28.01    2.17
  -1  19   1   29.93    3.49
   1  19  -1   27.79    3.12
   1 -19  -1   30.30    3.62
   1 -19  -1   27.40    2.78
  -1  19   1   26.27    3.04
   1 -19   0   79.53    5.57
  -1 -19   0   83.00    5.10
  -1  19   0   87.40    5.89
   1  19   0   81.17    5.14
   1  19   0   81.32    4.03
   1 -19   0   72.10    4.40
  -1  19   0   78.07    4.87
   1 -19   1    4.24    1.34
   1  19   1    4.97    1.34
   1 -19   1    3.83    1.56
  -1 -19  -1    5.01    1.50
   1  19   1    1.64    1.05
   1  19   1    4.55    1.69
  -1  19  -1    2.46    1.14
  -1 -19  -2  107.54    5.52
   1 -19   2  106.53    6.58
   1  19   2  103.13    5.60
   1  19   2  104.24    6.20
   1  19   2  115.66    5.31
   1 -19   2   99.96    4.98
  -1  19  -2  113.64    5.66
   1 -19   3  133.25    7.58
  -1 -19  -3  119.52    5.72
   1  19   3  109.73    6.31
   1  19   3  128.28    5.88
   1 -19   3  116.03    5.32
   1  19   3  111.20    5.78
  -1 -19  -4   66.25    4.30
   1 -19   4   74.56    5.82
   1  19   4   64.71    4.34
   1  19   4   70.68    5.06
   1  19   4   68.79    4.57
   1  19   5   64.86    4.57
   1  19   5   60.21    4.21
   1  19   5   60.10    4.63
  -1 -19  -5   64.22    4.26
   1 -19   5   64.31    5.61
   1  19   6   10.25    2.12
   1 -19   6   12.65    2.76
   1  19   6   14.29    2.42
  -1 -19  -6   12.56    2.17
  -1 -19  -7   35.92    3.26
   1  19   7   36.10    3.79
   1  19   7   29.40    3.29
   1 -19   7   25.04    2.52
   1  19   8   38.23    3.97
  -1 -19  -8   36.99    3.37
   1  19   8   37.52    3.61
   1 -19   8   37.95    3.17
   1  19   9    4.54    1.97
   1  19   9    2.47    1.20
  -1 -19  -9    4.06    1.40
   1  19  10   23.14    3.58
  -1 -19 -10   25.55    2.98
   1  19  11   10.22    2.49
  -1 -19 -11    6.59    1.67
   1  19  12    4.04    1.85
   1 -20 -14   24.64    3.92
   1 -20 -13    0.04    1.25
   1 -20 -12    3.80    1.74
  -1  20  12    4.62    2.00
  -1  20  11   34.43    4.47
   1 -20 -11   38.32    4.42
  -1  20  10   -0.37    1.59
   1 -20 -10    2.39    1.64
  -1  20   9   -0.73    1.36
   1 -20  -9   -1.67    1.52
  -1  20   8   10.76    2.49
   1 -20  -8    5.27    1.92
  -1  20   7   21.20    3.32
   1 -20  -7   25.08    3.42
  -1  20   6   50.33    3.06
   1 -20  -6   50.70    4.69
  -1  20   6   42.58    4.38
  -1  20   5   14.23    1.86
   1 -20  -5   11.06    2.43
  -1  20   5    8.25    2.11
  -1  20   4  327.69   11.23
   1 -20  -4  324.51   11.36
   1 -20  -3    2.74    1.63
   1  20  -3    5.15    1.72
  -1  20   3    5.88    1.93
   1 -20  -2   81.33    5.78
  -1 -20   2   83.74    5.55
   1  20  -2   81.84    3.40
   1  20  -2   85.36    5.55
   1 -20  -2   75.91    4.79
  -1  20   2   89.59    5.62
   1  20  -1  164.04    5.27
  -1  20   1  152.35    7.08
   1  20  -1  144.73    7.18
   1 -20  -1  157.18    6.80
  -1 -20   1  152.01    7.30
   1 -20  -1  165.48    8.15
   1 -20   0  156.32    7.91
  -1 -20   0  167.42    7.44
   1  20   0  161.95    7.42
  -1  20   0  157.33    7.08
   1 -20   0  151.00    6.50
   1  20   0  170.18    5.92
  -1 -20  -1   68.15    4.64
   1 -20   1   73.32    5.54
   1  20   1   66.33    4.78
   1  20   1   67.93    5.36
   1  20   1   77.77    4.27
   1 -20   1   69.72    4.34
  -1  20  -1   69.76    4.63
  -1  20  -2   13.85    2.27
   1  20   2   11.71    2.13
   1 -20   2   13.16    1.95
   1  20   2   15.84    2.12
   1  20   2   11.35    2.30
  -1 -20  -2   16.56    2.37
   1 -20   2   16.44    2.86
  -1 -20  -3  135.04    6.30
   1 -20   3  129.79    7.70
   1 -20   3  132.63    5.73
   1  20   3  136.76    6.59
   1  20   3  124.35    6.89
   1  20   3  133.33    6.14
  -1 -20  -4   -0.05    1.12
   1  20   4    2.36    1.29
   1 -20   4    2.43    0.95
   1  20   4    3.46    1.45
   1  20   4    1.95    1.23
   1 -20   4    1.28    1.66
  -1 -20  -5    0.67    1.01
   1  20   5    1.98    1.22
   1 -20   5    1.57    0.94
   1  20   5    1.71    1.17
   1  20   5    0.40    1.08
   1 -20   5    0.68    1.38
  -1 -20  -6    5.00    1.46
   1 -20   6    6.30    2.37
   1  20   6    4.80    1.66
   1  20   6    6.55    1.98
   1 -20   6    6.31    1.38
   1  20   7   -0.55    1.29
   1  20   7    2.75    1.18
  -1 -20  -7    1.80    1.10
   1  20   8    6.30    1.76
   1  20   8    4.63    1.31
  -1 -20  -8    6.14    1.43
  -1 -20  -9   76.76    4.96
   1  20   9   65.99    5.56
  -1 -20 -10   15.77    2.39
   1  20  10   13.32    2.64
   1  20  11    3.37    1.65
   1  20  12    0.31    1.31
   1 -21 -14   25.49    4.06
   1 -21 -13    6.45    2.19
   1 -21 -12    6.10    2.09
  -1  21  11    2.91    1.67
   1 -21 -11    1.22    1.14
  -1  21  10    5.25    1.95
   1 -21 -10    3.45    1.54
  -1  21   9    3.73    1.67
   1 -21  -9   -0.04    1.28
  -1  21   8    1.55    1.44
   1 -21  -8    1.68    1.49
  -1  21   7   -0.18    1.35
   1 -21  -7   -0.96    1.29
  -1  21   6   19.22    3.11
   1 -21  -6   15.09    2.76
   1 -21  -5  100.63    6.59
  -1  21   5  103.96    6.66
  -1  21   4   16.30    2.83
   1 -21  -4   15.47    2.83
   1 -21  -3   -0.29    1.64
  -1  21   3   -0.15    0.82
  -1  21   3    1.63    1.36
   1  21  -2  135.34    7.27
   1  21  -2  149.16    4.61
   1 -21  -2  142.41    7.73
  -1 -21   2  139.42    7.34
  -1  21   2  127.15    6.81
  -1 -21   1    7.65    1.91
   1 -21  -1    7.77    2.18
   1  21  -1    5.55    1.73
   1 -21  -1    3.70    1.30
   1  21  -1    7.11    1.28
  -1  21   1    5.67    1.68
  -1 -21   0  703.36   15.62
   1 -21   0  714.06   17.23
   1  21   0  672.92   15.63
  -1  21   0  713.96   15.29
   1 -21   0  649.77   13.79
   1  21   0  710.44   12.26
   1 -21   1   27.01    3.47
  -1 -21  -1   24.95    3.08
   1  21   1   27.75    3.21
   1  21   1   33.74    3.83
   1  21   1   28.41    2.72
   1 -21   1   27.81    2.88
  -1  21  -1   28.46    3.10
  -1  21  -2   15.38    2.46
   1  21   2   13.28    2.30
   1 -21   2   14.65    2.08
   1  21   2   12.88    1.91
   1  21   2   11.16    2.27
   1 -21   2   10.74    2.58
  -1 -21  -2   11.74    2.04
   1 -21   3   85.07    6.26
  -1 -21  -3   77.87    4.93
   1  21   3   78.17    5.16
   1 -21   3   84.04    4.71
   1  21   3   80.26    5.72
   1  21   3   85.33    5.04
   1  21   4   10.39    2.01
   1 -21   4    8.05    1.59
   1  21   4    6.06    1.72
   1  21   4    7.55    1.83
   1 -21   4    9.43    2.51
  -1 -21  -4    6.70    1.59
  -1 -21  -5   36.07    3.37
   1 -21   5   35.02    4.41
   1  21   5   31.49    3.25
   1  21   5   31.30    3.56
   1 -21   5   32.34    2.93
   1  21   5   33.77    3.63
   1  21   6   -1.42    1.48
   1 -21   6   -2.07    1.96
   1  21   6    1.25    1.15
  -1 -21  -6   -0.30    1.17
   1  21   7    1.68    1.29
  -1 -21  -7    0.11    0.93
   1  21   8   14.20    2.79
  -1 -21  -8   12.73    2.17
   1  21   9   23.66    3.46
  -1 -21  -9   22.67    2.75
   1  21  10   34.67    4.35
   1  21  11    8.55    2.45
   1 -22 -13   24.14    3.92
   1 -22 -12   10.19    2.55
  -1  22  11    0.83    1.59
   1 -22 -11    1.45    1.34
  -1  22  10   14.33    3.15
   1 -22 -10    8.12    2.17
  -1  22   9   36.53    4.48
   1 -22  -9   45.48    4.87
  -1  22   8   11.89    2.66
   1 -22  -8   11.81    2.61
  -1  22   7   14.19    2.88
   1 -22  -7   15.52    2.82
   1 -22  -6    7.28    1.99
  -1  22   6    9.53    2.28
   1 -22  -5    3.76    1.75
  -1  22   5    6.99    2.02
  -1  22   4   80.61    5.85
   1 -22  -4   96.29    6.50
  -1  22   3   -0.40    1.35
  -1  22   3   -0.32    0.90
   1 -22  -3    0.52    1.24
  -1 -22   2   95.28    6.21
   1 -22  -2   98.15    6.54
   1  22  -2  106.12    3.97
  -1  22   2  100.23    6.19
   1  22  -1  130.11    7.13
  -1  22   1  122.99    6.71
   1  22  -1  130.46    4.91
   1 -22  -1  117.72    6.10
   1 -22  -1  135.08    7.79
  -1 -22   1  123.52    6.99
  -1 -22   0   10.84    2.25
   1 -22   0    9.49    2.48
   1  22   0   15.58    2.62
   1 -22   0    9.84    1.94
   1  22   0   13.95    1.96
  -1  22   0   16.50    2.52
  -1 -22  -1  132.68    6.96
   1 -22   1  144.09    8.17
   1  22   1  145.35    7.35
   1  22   1  151.69    6.22
   1 -22   1  143.29    6.39
  -1  22  -1  157.67    7.19
  -1  22  -2  331.10   10.21
   1  22   2  299.44   10.38
  -1 -22  -2  312.76   10.36
   1 -22   2  315.64   12.22
   1  22   2  318.02    9.44
   1 -22   2  314.66    9.27
   1 -22   3   -2.80    2.05
  -1 -22  -3    1.44    1.31
   1  22   3    0.88    0.95
   1 -22   3    1.90    0.98
   1  22   3    1.63    1.17
   1  22   3    0.43    1.19
   1 -22   4    7.79    2.45
  -1 -22  -4    7.65    1.73
   1  22   4    9.67    1.99
   1  22   4    6.51    1.84
   1  22   4    6.38    1.69
   1  22   5   12.24    2.21
   1 -22   5   16.17    3.25
   1  22   5    8.16    1.90
  -1 -22  -5   12.54    2.29
   1 -22   6   12.44    2.89
   1  22   6    9.90    2.19
  -1 -22  -6    5.52    1.49
   1  22   7    3.36    1.60
  -1 -22  -7    5.64    1.56
  -1 -22  -8   50.82    4.16
   1  22   8   54.97    5.14
   1  22   9   14.56    2.94
   1  22  10   41.45    4.72
   1  22  11   14.77    3.12
   1 -23 -12   -1.51    1.72
   1 -23 -11   61.26    5.82
  -1  23  10    1.27    1.48
   1 -23 -10    2.16    1.72
  -1  23   9   48.83    5.34
   1 -23  -9   37.02    4.49
  -1  23   8   19.93    3.46
   1 -23  -8   29.06    4.06
   1 -23  -7   -0.48    1.21
  -1  23   7    0.67    1.30
   1 -23  -6   67.06    5.62
  -1  23   6   70.88    5.96
   1 -23  -5  147.66    8.37
  -1  23   5  136.95    7.97
  -1  23   4   21.52    3.11
   1 -23  -4   25.14    3.53
  -1  23   3   34.56    3.85
   1 -23  -3   36.64    4.18
  -1  23   2   -0.33    1.33
   1 -23  -2    0.38    1.30
   1 -23  -1   66.66    5.65
  -1 -23   1   61.82    5.12
  -1  23   1   68.15    5.08
   1  23  -1   69.56    3.66
  -1 -23   0    8.55    2.17
   1 -23   0    8.58    2.29
  -1  23   0    8.21    1.85
   1  23   0    8.14    1.54
   1 -23   0    8.76    1.66
   1 -23   1   40.53    4.58
  -1 -23  -1   41.81    4.11
  -1  23  -1   38.69    3.73
   1  23   1   48.64    3.61
   1 -23   1   40.62    3.55
   1  23   2    8.86    1.96
  -1  23  -2   11.93    2.30
   1  23   2   10.14    2.04
  -1 -23  -2    7.41    1.91
   1 -23   2    6.65    2.32
   1  23   3   56.46    4.30
   1 -23   3   48.51    5.10
  -1 -23  -3   55.07    4.49
   1  23   3   57.81    4.69
   1 -23   4   21.80    3.83
  -1 -23  -4   23.32    2.99
   1  23   4   21.17    2.80
   1  23   5   63.50    5.02
   1 -23   5   66.62    6.13
  -1 -23  -5   67.45    4.85
  -1 -23  -6    8.89    1.85
   1  23   6    6.43    1.81
  -1 -23  -7   20.09    2.68
   1  23   7   19.75    3.13
   1  23   8   41.17    4.63
   1  23   9   -0.85    1.48
   1  23  10    5.02    1.98
   1 -24 -11    0.94    1.33
   1 -24 -10    6.85    2.33
   1 -24  -9   58.79    5.61
  -1  24   9   58.31    5.96
   1 -24  -8    4.92    1.83
  -1  24   8    4.71    2.07
   1 -24  -7   25.64    3.79
  -1  24   7   26.03    3.82
   1 -24  -6   19.25    3.35
  -1  24   6   21.70    3.43
   1 -24  -5   19.87    3.15
  -1  24   5   19.49    3.24
   1 -24  -4   41.59    4.62
  -1  24   4   34.43    4.07
  -1  24   3   30.10    3.70
   1 -24  -3   26.36    3.70
   1 -24  -2   43.25    4.78
  -1  24   2   48.15    4.53
  -1  24   1   26.03    3.32
   1 -24  -1   23.39    3.58
  -1 -24   1   24.69    3.41
  -1  24   0   13.50    2.36
   1  24   0   16.91    2.09
   1 -24   0   16.07    3.01
  -1 -24   0   15.49    2.67
   1  24   1   23.80    2.55
  -1 -24  -1   27.28    3.44
   1 -24   1   33.73    4.42
  -1  24  -1   27.49    3.19
   1  24   2   18.16    2.38
  -1 -24  -2   18.00    2.81
   1 -24   2   16.75    3.05
   1  24   3   36.27    3.59
  -1 -24  -3   33.82    3.61
   1 -24   3   34.04    4.41
   1 -24   4   20.26    3.56
  -1 -24  -4   17.97    2.78
   1  24   4   19.56    2.72
  -1 -24  -5    1.78    1.36
   1 -24   5    0.08    1.81
   1  24   5    0.75    1.11
  -1 -24  -6    1.22    1.02
   1  24   6    1.46    1.03
   1  24   7   85.86    6.31
   1  24   8    0.15    1.48
   1  24   9   60.96    5.82
   1  24  10   -2.06    1.94
   1 -25 -10   22.94    3.74
   1 -25  -9    2.05    1.39
  -1  25   9    3.80    1.58
   1 -25  -8   45.87    4.91
  -1  25   8   55.10    5.77
   1 -25  -7    3.10    1.73
  -1  25   7   -0.53    1.28
   1 -25  -6   45.35    5.13
  -1  25   6   50.79    5.23
  -1  25   5    4.29    1.89
   1 -25  -5    5.00    1.90
  -1  25   4   11.00    2.55
   1 -25  -4    8.98    2.42
  -1  25   3    5.58    1.92
   1 -25  -3    2.55    1.26
   1 -25  -2   83.01    6.59
  -1  25   2   87.69    6.20
  -1  25   1    0.30    1.31
   1 -25  -1   -0.55    1.49
  -1 -25   1    0.10    1.17
  -1  25   0    9.46    2.01
   1 -25   0   13.48    2.99
  -1 -25   0   12.61    2.59
  -1 -25  -1   -0.27    1.17
  -1  25  -1   -1.22    1.25
  -1 -25  -2    7.58    1.88
   1 -25   2    5.12    2.07
   1  25   3   -0.95    1.18
   1 -25   3    1.41    1.53
  -1 -25  -3    0.37    1.11
   1 -25   4    7.84    2.34
  -1 -25  -4    6.64    1.81
   1  25   4    3.39    1.38
  -1 -25  -5   20.21    2.95
   1 -25   5   24.03    3.93
   1  25   5   25.77    3.44
   1  25   6   27.80    3.63
   1  25   7   12.49    2.59
   1  25   8   38.82    4.60
   1  25   9   11.29    2.76
   1 -26  -9   24.08    3.80
   1 -26  -8    5.73    2.27
  -1  26   8    4.24    2.01
   1 -26  -7   57.96    5.57
  -1  26   7   62.22    5.98
  -1  26   6    0.86    1.47
   1 -26  -6    2.20    1.52
  -1  26   5   18.86    3.15
   1 -26  -5   18.86    3.26
  -1  26   4   17.38    2.94
   1 -26  -4   16.98    3.18
  -1  26   3    5.01    1.79
   1 -26  -3    2.91    1.77
   1 -26  -2   51.50    5.37
  -1  26   2   58.73    5.16
  -1  26   1    8.63    2.03
  -1 -26   1   10.79    2.51
   1 -26  -1   11.43    2.97
  -1 -26   0   73.05    5.95
   1 -26   0   79.94    6.79
  -1  26   0   77.33    5.62
  -1 -26  -1   12.99    2.68
   1 -26   1   14.66    3.23
   1 -26   2    1.27    1.57
  -1 -26  -2   -2.56    1.51
   1 -26   3   16.51    3.24
  -1 -26  -3   15.87    2.80
   1 -26   4   42.12    5.24
  -1 -26  -4   33.37    3.71
   1  26   5    6.74    1.92
   1  26   6   10.95    2.40
   1  26   7   54.79    5.34
   1  26   8   -0.85    1.17
  -1  27   7    0.39    1.47
   1 -27  -7    3.67    1.51
  -1  27   6   18.80    3.44
   1 -27  -6   17.33    3.25
  -1  27   5    8.06    2.30
   1 -27  -5    8.68    2.35
  -1  27   4    1.62    1.43
   1 -27  -4   -0.49    1.65
  -1  27   3   41.89    4.59
   1 -27  -3   35.71    4.55
   1 -27  -2    6.66    2.22
  -1  27   2    2.12    1.36
   1 -27  -1   21.22    3.52
  -1 -27   0    5.64    2.16
   1 -27   0    5.10    2.16
   1 -27   1   16.22    3.33
  -1 -27  -1   15.16    2.83
  -1 -27  -2   17.68    2.94
   1 -27   2   16.54    3.31
  -1  28   5    4.72    1.78
   1 -28  -3    6.93    2.26
   1 -28  -2    6.36    2.16
  -1 -28   0    1.17    1.57
  -1 -28  -1   72.10    6.07
  -2   0  19    0.36    1.44
  -2   0  18   16.00    3.18
   2   0 -18   16.54    2.95
  -2   0  17    1.85    1.65
   2   0 -17    2.65    1.36
  -2   0  16   58.03    5.14
   2   0 -16   64.28    4.96
   2   0 -15   -1.00    1.34
  -2   0  15   -3.58    1.94
  -2   0  14  261.25    9.92
  -2   0  13   -0.36    1.37
  -2   0  12   -0.84    1.23
  -2   0  11   -0.60    0.99
  -2   0  10    5.89    1.48
  -2   0   9    0.03    0.96
  -2   0   8   46.12    3.11
   2   0  -7   -1.06    0.91
  -2   0   7    0.22    0.94
   2   0  -6  112.03    4.29
  -2   0   6  121.49    4.53
  -2   0   5    0.72    1.02
   2   0  -5   -1.03    0.87
   2   0  -4  116.02    3.99
  -2   0   4  117.16    4.10
   2   0  -3   -0.02    0.66
   2   0  -3   -0.27    0.62
  -2   0   3   -0.84    0.92
  -2   0   2 2683.11   18.55
   2   0  -2 2660.84   17.88
   2   0  -2 2641.04   18.37
   2   0  -1   -0.59    0.78
  -2   0   1   -0.06    0.88
   2   0  -1   -0.30    0.63
  -2   0   1   -1.68    1.05
   2   0  -1   -0.87    0.83
  -2   0   0  423.85    5.86
   2   0   0  437.28    7.83
   2   0   0  421.99    7.52
  -2   0   0  456.00    7.83
   2   0   0  442.37    6.04
   2   0   1   -1.26    0.87
  -2   0  -1    0.33    0.92
  -2   0  -1   -0.56    0.52
   2   0   1   -0.25    0.47
  -2   0  -2    5.23    1.37
   2   0   2    5.24    1.22
  -2   0  -2    3.47    0.67
   2   0   2    3.66    0.72
   2   0   3    0.33    0.59
  -2   0  -3   -0.31    1.18
  -2   0  -3    0.13    0.56
  -2   0  -4  233.85    6.91
  -2   0  -4  213.14    4.64
  -2   0  -5    0.39    1.21
  -2   0  -5    0.16    0.65
  -2   0  -6  645.91   12.54
  -2   0  -6  623.52    9.46
  -2   0  -7    0.24    1.37
  -2   0  -7   -0.81    0.84
   2   0   8   37.86    3.46
  -2   0  -8   32.58    3.21
  -2   0  -8   36.85    2.69
  -2   0  -9   -0.78    1.55
  -2   0 -10   74.38    5.33
  -2   0 -10   67.23    4.19
  -2   0 -11   -0.89    1.67
  -2   0 -11    0.90    1.21
  -2   0 -12   40.58    4.35
  -2   0 -12   37.22    3.51
  -2   0 -13    0.07    1.62
  -2   0 -13    0.26    0.90
  -2   0 -14   27.39    3.95
  -2   0 -14   30.26    3.43
  -2   0 -15   -0.35    1.22
  -2   0 -16    8.81    2.59
  -2   0 -17    1.71    1.69
  -2  -1  20   77.10    6.81
  -2   1  19    8.83    2.34
  -2  -1  19    9.14    2.55
   2   1 -19    9.03    2.30
  -2   1  18   38.31    4.71
  -2  -1  18   40.22    4.55
   2  -1 -18   29.83    3.50
   2   1 -18   36.61    4.22
  -2   1  17   24.93    3.67
  -2  -1  17   20.73    3.26
   2   1 -17   16.84    2.95
   2  -1 -17   17.79    2.81
  -2   1  16    1.46    1.63
  -2  -1  16    6.93    2.21
   2   1 -16    6.99    2.04
   2  -1 -16    4.27    1.67
  -2   1  15  127.13    7.33
  -2  -1  15  132.01    7.21
   2  -1 -15  129.11    6.56
   2  -1 -14   67.64    4.57
  -2   1  14   70.67    5.21
  -2  -1  14   67.73    5.01
  -2   1  13   17.36    2.68
  -2  -1  13   22.39    2.91
  -2   1  12   14.00    2.32
  -2  -1  12   14.80    2.28
  -2   1  11    1.35    1.23
  -2  -1  11    1.80    0.98
  -2   1  10   28.64    2.93
  -2  -1  10   29.85    2.81
  -2   1   9  251.26    7.70
  -2  -1   9  254.75    7.40
  -2   1   8   25.86    2.43
  -2  -1   8   24.56    2.28
   2  -1  -7  274.23    7.11
  -2  -1   7  286.90    7.01
  -2   1   7  275.11    7.31
   2   1  -6  106.89    4.00
   2  -1  -6  104.08    4.30
  -2  -1   6  114.14    4.30
  -2   1   6  117.20    4.68
   2  -1  -5  513.38    9.00
   2   1  -5  501.24    8.23
  -2   1   5  549.29    9.39
  -2  -1   5  525.97    8.62
   2   1  -4  270.55    5.78
  -2  -1   4  263.95    5.89
   2  -1  -4  275.32    6.39
  -2   1   4  301.36    6.76
   2  -1  -4  268.98    5.52
  -2  -1   3   78.85    3.15
   2  -1  -3   72.34    2.82
  -2   1   3   74.06    3.34
   2   1  -3   77.16    3.08
   2  -1  -3   77.03    3.29
   2   1  -3   72.97    3.21
  -2  -1   2   18.18    1.67
   2  -1  -2   18.33    1.49
   2   1  -2   17.30    1.64
   2   1  -2   18.28    1.57
   2  -1  -2   18.02    1.67
  -2   1   2   18.77    1.78
   2  -1  -2   19.44    1.71
  -2   1   2   20.82    1.65
   2  -1  -1 1331.78   11.90
  -2  -1   1 1345.86   13.59
   2   1  -1 1326.69   10.64
   2  -1  -1 1291.01   12.16
   2   1  -1 1289.89   13.29
  -2   1   1 1351.45   12.53
  -2   1   1 1294.64   13.49
   2  -1  -1 1287.47   13.42
   2   1  -1 1280.12   12.62
   2   1   0   15.81    1.61
  -2   1   0   17.96    1.76
   2  -1   0   19.40    1.47
   2   1   0   19.06    1.74
   2   1   0   18.12    1.20
  -2   1   0   17.53    1.42
  -2  -1   0   19.78    1.82
   2  -1   0   18.57    1.63
   2  -1   0   18.09    1.73
  -2  -1  -1   76.70    2.19
   2   1   1   79.12    3.49
  -2   1  -1   79.27    3.49
  -2  -1  -1   83.18    3.66
   2  -1   1   83.34    3.44
   2  -1   1   84.14    2.85
   2   1   1   82.00    2.28
  -2   1  -1   77.65    2.73
   2   1   2   62.40    1.95
   2  -1   2   68.37    2.57
  -2  -1  -2   63.80    3.43
  -2   1  -2   68.04    3.42
   2  -1   2   63.53    3.22
  -2   1  -2   62.08    2.46
  -2  -1  -2   59.74    1.96
  -2   1  -3   57.85    3.42
  -2  -1  -3   58.15    3.48
   2   1   3   59.20    2.09
   2  -1   3   57.13    2.51
  -2  -1  -3   58.57    2.06
  -2   1  -3   56.03    2.47
  -2  -1  -4   57.02    2.36
   2  -1   4   69.31    3.01
  -2   1  -4   62.36    2.78
  -2  -1  -4   70.20    4.03
  -2   1  -4   65.99    3.80
  -2  -1  -5   12.44    1.33
  -2   1  -5   13.38    2.02
  -2  -1  -5   14.57    2.20
  -2   1  -5   12.47    1.45
  -2  -1  -6  319.84    8.97
  -2   1  -6  325.36    9.00
  -2  -1  -6  323.36    6.50
  -2   1  -6  330.47    7.22
  -2   1  -7  517.85   11.82
  -2  -1  -7  506.15   11.63
  -2  -1  -7  498.83    8.90
  -2   1  -7  509.32    9.62
   2   1   8   42.32    3.59
  -2   1  -8   45.45    3.84
  -2  -1  -8   47.18    3.88
  -2  -1  -8   41.86    2.85
   2   1   9   12.51    2.15
  -2   1  -9   12.20    2.33
  -2  -1  -9   10.83    2.15
  -2   1 -10   16.14    2.69
  -2  -1 -10   18.99    2.71
  -2   1 -10   15.66    2.14
  -2  -1 -11  117.20    6.82
  -2   1 -11  114.50    6.85
  -2  -1 -11  104.64    5.39
  -2   1 -11  112.60    5.85
  -2   1 -12   -0.14    1.61
  -2  -1 -12    2.07    1.76
  -2   1 -12    1.34    0.93
  -2  -1 -12    0.73    0.91
  -2   1 -13    8.64    2.47
  -2  -1 -13    9.30    2.41
  -2   1 -13    8.94    2.07
  -2  -1 -13   11.39    2.03
  -2  -1 -14    3.23    1.88
  -2   1 -14    5.65    2.27
  -2  -1 -14   -1.55    1.31
  -2   1 -15   16.39    3.24
  -2  -1 -15   11.64    2.61
  -2  -1 -16    3.94    1.92
  -2   1 -16    4.24    1.84
  -2  -1 -17   24.55    3.99
  -2   1 -17   14.05    3.16
  -2  -1 -18   -0.52    1.63
  -2   2  19   51.75    5.70
  -2  -2  19   49.75    5.17
   2   2 -19   49.19    5.19
  -2   2  18   18.45    3.30
  -2  -2  18   24.37    3.54
   2   2 -18   23.23    3.51
  -2  -2  17   55.64    5.12
  -2   2  17   59.74    5.61
   2   2 -17   47.00    4.68
   2  -2 -17   50.20    4.39
  -2   2  16   13.88    2.80
  -2  -2  16   14.40    2.58
   2  -2 -16    7.00    1.51
   2   2 -16   10.42    2.30
  -2   2  15   -0.12    1.72
  -2  -2  15    0.61    1.16
   2  -2 -15    3.68    1.43
  -2   2  14   41.28    4.29
  -2  -2  14   39.53    3.81
   2  -2 -14   40.01    3.50
  -2   2  13  135.29    7.15
  -2  -2  13  136.09    6.58
   2  -2 -13  138.02    6.02
  -2   2  12   23.58    2.93
  -2  -2  12   22.32    2.68
  -2   2  11   28.30    3.13
  -2  -2  11   20.81    2.43
  -2   2  10  193.23    7.34
  -2  -2  10  191.01    6.67
  -2   2   9    0.44    1.01
  -2  -2   9    1.11    0.99
  -2  -2   8  226.39    6.42
  -2   2   8  237.48    7.35
  -2  -2   7   -0.78    1.01
  -2   2   7    0.33    0.99
   2  -2  -7   -2.23    1.18
   2   2  -6  548.22    8.60
   2  -2  -6  532.97    9.84
  -2  -2   6  571.90    8.95
  -2   2   6  554.93   10.29
   2   2  -5  537.51    8.04
   2  -2  -5  532.81    9.48
  -2  -2   5  551.46    8.37
  -2   2   5  538.85    9.77
   2  -2  -4  427.92    6.39
   2  -2  -4  423.31    8.23
   2   2  -4  429.87    7.02
  -2   2   4  456.12    8.66
  -2  -2   4  447.16    7.23
   2  -2  -3 1266.19   13.74
  -2  -2   3 1212.87   11.55
   2  -2  -3 1173.64   10.45
   2   2  -3 1179.07   11.23
  -2   2   3 1249.71   13.79
   2  -2  -3 1171.32   13.25
   2  -2  -2   -0.31    0.63
  -2  -2   2    0.01    0.72
   2  -2  -2    0.26    0.87
   2   2  -2    0.55    0.76
  -2   2   2    0.99    0.82
  -2   2   2   -0.07    0.90
   2  -2  -2    0.67    0.76
   2   2  -2    0.57    0.60
  -2   2   1  167.24    4.40
  -2  -2   1  167.79    5.10
   2  -2  -1  168.67    5.01
   2   2  -1  166.23    4.41
  -2   2   1  176.34    5.15
  -2   2   1  165.71    4.22
   2   2  -1  163.38    4.96
   2  -2  -1  168.98    4.21
   2  -2  -1  167.18    4.46
   2  -2   0   20.49    1.66
  -2   2   0   16.99    1.77
   2   2   0   20.24    1.19
  -2   2   0   19.36    1.57
  -2  -2   0   19.66    1.98
   2   2   0   18.73    1.80
   2  -2   0   18.24    1.51
  -2   2   0   17.03    1.65
  -2  -2  -1  184.21    5.51
  -2   2  -1  192.45    5.20
   2  -2   1  182.04    5.00
  -2   2  -1  177.50    4.41
   2  -2   1  188.26    4.55
   2   2   1  179.70    2.87
   2   2   2   80.82    1.85
   2  -2   2   93.59    3.28
  -2  -2  -2   83.05    3.93
  -2   2  -2   84.56    3.71
   2  -2   2   79.94    3.58
  -2  -2  -2   82.65    1.83
  -2   2  -2   82.98    3.10
   2  -2   3   84.10    3.25
  -2  -2  -3   87.79    4.25
  -2   2  -3   80.27    3.92
  -2  -2  -3   83.31    2.11
  -2   2  -3   84.50    3.20
  -2  -2  -4  290.77    7.96
  -2   2  -4  290.17    7.66
  -2   2  -4  293.44    6.17
  -2  -2  -4  284.16    4.52
   2  -2   4  303.53    6.51
  -2  -2  -5  999.55   15.10
  -2   2  -5  974.17   14.75
  -2   2  -5  978.52   12.17
  -2  -2  -5  960.51    9.63
  -2  -2  -6   64.49    4.12
  -2   2  -6   63.21    4.15
  -2  -2  -6   61.28    2.77
  -2   2  -6   58.81    3.26
  -2  -2  -7  226.73    7.85
   2   2   7  230.01    7.78
  -2   2  -7  224.67    7.94
  -2  -2  -7  220.40    5.76
  -2   2  -7  226.21    6.69
  -2  -2  -8  250.52    8.59
  -2   2  -8  234.17    8.52
   2   2   8  250.51    8.54
  -2  -2  -8  235.73    6.41
   2   2   9    7.46    1.91
  -2   2  -9    3.04    1.47
  -2  -2  -9    3.18    1.63
  -2   2  -9    5.57    1.52
  -2  -2  -9    5.58    1.23
   2   2  10  107.79    6.21
  -2   2 -10   97.31    5.25
  -2   2 -10  100.63    6.20
  -2  -2 -10  105.88    6.19
  -2  -2 -11   79.09    4.58
  -2   2 -11   89.94    5.28
  -2   2 -11   87.28    6.10
  -2  -2 -11   90.43    6.01
  -2   2 -12   -1.42    1.04
  -2  -2 -12    0.52    0.90
  -2  -2 -12    0.59    1.33
  -2   2 -12    0.10    1.51
  -2   2 -13    1.17    0.94
  -2  -2 -13    3.06    1.24
  -2   2 -13    5.43    2.15
  -2  -2 -13    1.44    1.60
  -2  -2 -14   -0.74    0.86
  -2  -2 -14   -0.32    1.50
  -2   2 -14   -1.32    1.87
  -2   2 -15   25.74    3.89
  -2  -2 -15   19.36    3.47
  -2  -2 -16   12.65    2.96
  -2   2 -16   12.25    2.83
  -2   2 -17   -0.45    1.50
  -2  -2 -17   -0.50    1.31
  -2  -2 -18   -0.49    2.19
  -2   3  19    9.30    2.77
  -2  -3  19   14.81    2.76
   2   3 -19   16.67    3.16
  -2   3  18   16.79    3.32
  -2  -3  18   16.32    2.80
   2   3 -18   15.03    2.91
  -2  -3  17   30.83    3.88
  -2   3  17   30.99    4.22
   2   3 -17   29.23    3.93
   2  -3 -17   31.99    3.55
  -2   3  16   11.16    2.59
  -2  -3  16    8.94    1.97
   2  -3 -16    7.37    1.61
  -2   3  15   52.38    4.91
  -2  -3  15   49.94    4.31
   2  -3 -15   55.62    4.10
  -2   3  14   12.40    2.60
  -2  -3  14   10.89    2.15
   2  -3 -14   14.96    2.18
   2  -3 -13  107.71    5.14
  -2   3  13  115.42    6.65
  -2  -3  13  114.94    5.94
   2  -3 -12   78.16    4.21
  -2   3  12   73.94    5.20
  -2  -3  12   77.00    4.60
  -2   3  11    1.53    1.28
  -2  -3  11    1.45    1.08
  -2   3  10  148.89    6.69
  -2  -3  10  144.52    5.60
  -2  -3   9    0.78    0.77
  -2   3   9    0.34    1.17
  -2   3   8   -0.90    1.15
  -2  -3   8    0.01    0.82
   2  -3  -7  146.29    5.59
  -2  -3   7  151.04    4.73
  -2   3   7  156.85    5.92
   2   3  -6    0.45    0.63
  -2  -3   6   -0.46    0.73
   2  -3  -6    0.19    1.04
  -2   3   6    2.70    1.32
   2  -3  -5  146.39    3.47
  -2  -3   5  151.48    4.20
  -2   3   5  152.54    5.33
   2  -3  -5  148.90    5.22
   2   3  -5  148.68    4.04
   2  -3  -4 1167.01   14.30
  -2  -3   4 1126.13   10.77
   2  -3  -4 1076.98    9.03
   2   3  -4 1101.67   10.54
  -2   3   4 1171.05   14.21
   2  -3  -3    9.59    1.55
   2  -3  -3    8.77    0.96
  -2  -3   3   11.66    1.24
   2   3  -3   10.18    1.23
  -2   3   3    9.71    1.51
  -2   3   2  147.82    4.94
   2   3  -2  146.32    3.87
   2   3  -2  147.98    4.92
   2  -3  -2  152.87    4.75
  -2   3   2  138.60    3.51
   2  -3  -2  149.48    3.59
   2  -3  -2  147.28    4.83
   2  -3  -1 1142.60   12.21
   2   3  -1 1101.18   11.04
  -2   3   1 1155.46   13.34
   2   3  -1 1126.28   13.43
  -2   3   1 1102.68   10.67
   2  -3  -1 1068.73   10.51
  -2   3   1 1123.96   12.22
   2  -3   0    2.12    0.76
  -2   3   0    4.98    1.47
  -2   3   0    1.42    0.75
   2  -3   0    1.93    0.98
  -2  -3   0    3.11    1.27
  -2   3   0    3.03    0.98
   2   3   1   -0.09    0.29
   2  -3   1    0.20    0.79
   2  -3   1    1.99    0.91
  -2   3  -1   -0.54    0.78
  -2  -3  -1    0.85    1.13
  -2   3  -1    0.06    0.97
   2  -3   2 1047.83   11.46
  -2  -3  -2 1041.76   13.83
   2  -3   2 1021.68   12.54
  -2   3  -2 1055.92   12.80
  -2   3  -2 1036.17   11.42
   2  -3   3 1235.28   12.88
  -2  -3  -3 1206.06   15.47
  -2  -3  -3 1212.53    6.24
  -2   3  -3 1184.12   12.59
  -2   3  -3 1208.35   14.65
  -2   3  -4    9.92    1.35
  -2  -3  -4   11.25    0.88
   2  -3   4    9.01    1.46
  -2   3  -4   10.50    1.79
  -2  -3  -4   10.39    1.96
  -2   3  -5   18.27    2.51
  -2  -3  -5   14.26    1.19
   2  -3   5   13.79    1.82
  -2  -3  -5   18.09    2.35
  -2   3  -5   13.14    1.64
  -2  -3  -6  700.50   13.33
  -2   3  -6  710.39   13.27
  -2   3  -6  689.71   11.36
  -2  -3  -6  661.82    8.60
  -2  -3  -7  141.11    6.31
  -2   3  -7  133.87    6.19
   2   3   7  142.06    6.12
  -2  -3  -7  130.66    4.29
  -2   3  -8    2.77    1.44
   2   3   8    0.37    0.95
  -2  -3  -8    0.38    1.35
  -2  -3  -9  286.39    9.61
   2   3   9  280.98    9.40
  -2   3  -9  283.87    9.93
  -2   3  -9  263.75    8.37
  -2   3 -10    5.88    1.92
   2   3  10    7.50    1.97
  -2  -3 -10    7.67    2.17
  -2   3 -10    6.89    1.65
  -2   3 -11    1.84    1.68
  -2  -3 -11    2.34    1.43
  -2   3 -11    0.89    0.99
  -2   3 -12   37.07    3.87
  -2   3 -12   44.19    4.65
  -2  -3 -12   41.03    4.29
  -2   3 -13   18.53    2.72
  -2   3 -13   19.93    3.22
  -2  -3 -13   20.82    3.32
  -2  -3 -14   11.40    2.17
  -2   3 -14   11.68    2.45
  -2  -3 -14   12.12    2.63
  -2  -3 -15    2.32    1.61
  -2   3 -15    3.58    1.89
  -2  -3 -16    4.72    2.21
  -2   3 -16    2.43    1.50
  -2  -3 -17    6.85    2.19
  -2   3 -17    1.50    1.70
  -2  -3 -18   -0.77    1.66
  -2  -4  19   -0.13    1.34
   2   4 -19   -0.13    1.27
  -2   4  18   10.02    2.79
  -2  -4  18    7.31    2.02
   2   4 -18    6.44    2.08
  -2   4  17   -2.28    1.72
  -2  -4  17   -0.96    1.17
   2  -4 -17    0.44    0.98
  -2   4  16   21.90    3.42
  -2  -4  16   19.22    2.71
   2  -4 -16   22.08    2.67
  -2   4  15   -1.14    1.34
  -2  -4  15   -0.24    1.00
   2  -4 -15    0.27    1.10
  -2  -4  14   27.31    3.08
  -2   4  14   27.03    3.64
   2  -4 -14   26.48    2.67
  -2   4  13   11.54    2.39
  -2  -4  13    7.26    1.63
   2  -4 -13   11.36    1.75
  -2   4  12   13.11    2.36
  -2  -4  12   17.42    2.33
   2  -4 -12   16.17    1.92
  -2   4  11  144.23    6.91
  -2  -4  11  144.50    5.80
   2  -4 -11  149.65    5.21
   2  -4 -10    2.94    0.93
  -2   4  10    1.94    1.29
  -2  -4  10    4.27    1.13
  -2  -4   9   83.42    3.89
  -2   4   9   83.17    4.93
  -2   4   8  288.88    8.49
  -2  -4   8  292.37    6.80
  -2  -4   7  102.27    3.75
  -2   4   7   99.22    4.88
   2  -4  -7  104.13    4.83
  -2  -4   6   10.79    1.29
  -2   4   6    9.98    1.71
  -2  -4   5   11.40    1.23
   2  -4  -5    9.91    1.88
   2  -4  -5   11.18    0.93
   2   4  -5   10.37    1.14
  -2   4   5   16.73    2.15
  -2  -4   4   14.91    1.35
   2  -4  -4   13.45    0.99
   2   4  -4   12.68    1.18
  -2   4   4   15.76    2.05
   2  -4  -4   14.14    1.92
  -2  -4   3  310.18    5.25
   2  -4  -3  301.49    7.20
   2  -4  -3  289.75    4.35
  -2   4   3  300.40    7.36
   2   4  -3  291.23    5.01
   2  -4  -2  100.50    4.01
  -2   4   2  107.02    4.31
   2   4  -2  104.67    3.15
  -2   4   2  100.08    3.96
   2   4  -2  108.18    4.38
  -2   4   2  104.38    2.96
   2  -4  -2   97.35    2.83
   2  -4  -1  610.13    9.48
   2   4  -1  598.41    7.92
  -2   4   1  628.91   10.23
  -2   4   1  595.28    9.37
  -2   4   1  615.72    7.91
   2  -4  -1  590.58    7.58
  -2   4   0   27.57    2.04
   2  -4   0   29.17    2.14
  -2   4   0   31.33    2.48
  -2   4   0   29.68    2.02
   2  -4   0   30.01    1.87
  -2  -4   0   30.87    2.50
   2  -4   1  544.52    8.74
  -2   4  -1  515.23    8.53
  -2  -4  -1  527.08    9.86
  -2   4  -1  517.19    8.54
   2  -4   1  500.40    8.23
   2  -4   2   27.68    2.28
   2  -4   2   18.96    1.87
  -2   4  -2   20.56    1.92
  -2  -4  -2   20.61    2.33
  -2   4  -2   21.10    2.08
   2  -4   3   40.16    2.70
   2  -4   3   45.85    3.04
  -2  -4  -3   42.85    3.38
  -2   4  -3   38.41    2.82
  -2   4  -3   38.55    2.50
  -2  -4  -4  654.81   12.06
  -2   4  -4  657.20   11.63
   2  -4   4  684.59   10.63
  -2  -4  -4  651.36    5.14
  -2   4  -4  680.47   10.56
  -2  -4  -5  153.87    6.10
  -2   4  -5  156.36    6.08
   2  -4   5  151.50    5.40
  -2  -4  -5  151.11    3.32
  -2   4  -5  162.71    5.40
  -2  -4  -6  347.32    9.52
  -2   4  -6  339.68    9.34
  -2  -4  -6  326.63    5.74
  -2   4  -6  352.18    8.36
   2   4   7   33.46    3.10
  -2  -4  -7   30.16    3.09
  -2   4  -7   38.85    3.43
  -2  -4  -8  315.20    9.77
  -2   4  -8  308.56    9.91
   2   4   8  300.97    9.30
  -2   4  -8  309.51    8.68
  -2  -4  -9   92.34    5.54
  -2   4  -9   98.47    5.91
   2   4   9   99.38    5.66
  -2   4  -9   93.47    5.08
  -2  -4 -10  292.99   10.14
  -2   4 -10  290.55   10.56
   2   4  10  297.69   10.05
  -2   4 -10  295.34    9.48
   2   4  11   22.80    3.02
  -2   4 -11   22.66    3.29
  -2  -4 -11   19.76    2.88
  -2   4 -11   23.61    2.97
  -2   4 -12    2.03    1.52
  -2  -4 -12    2.20    1.54
  -2   4 -12    2.93    1.32
  -2   4 -13    8.18    2.44
  -2  -4 -13    7.07    2.34
  -2   4 -14    2.93    2.21
  -2  -4 -14    1.57    1.38
  -2   4 -15   -3.03    2.28
  -2  -4 -15    5.60    2.23
  -2   4 -16   16.90    3.64
  -2  -4 -16   11.66    2.87
  -2   4 -17    1.68    1.65
  -2  -4 -17    0.80    1.52
  -2  -4 -18   18.45    3.69
   2   5 -19    0.35    1.39
  -2  -5  18    1.03    0.99
   2   5 -18    0.16    1.38
  -2   5  17    0.34    1.29
  -2  -5  17    0.45    0.99
  -2   5  16    0.18    1.46
  -2  -5  16   -0.15    1.14
   2  -5 -16   -1.74    1.29
  -2   5  15   -0.15    1.47
  -2  -5  15    2.63    1.37
   2  -5 -15    1.44    1.04
  -2   5  14   41.06    4.38
  -2  -5  14   33.07    3.17
   2  -5 -14   29.82    2.67
  -2   5  13   64.18    5.30
  -2  -5  13   65.74    4.29
   2  -5 -13   71.19    3.83
  -2   5  12    9.29    2.37
  -2  -5  12    7.37    1.47
   2  -5 -12    6.52    1.21
   2  -5 -11  106.63    4.06
  -2   5  11  109.92    6.21
  -2  -5  11  114.86    4.96
  -2  -5  10  214.44    6.42
  -2   5  10  207.59    8.25
   2  -5 -10  210.17    5.31
  -2   5   9   37.29    3.46
  -2  -5   9   39.60    2.65
   2  -5  -9   40.44    2.10
   2  -5  -8   24.97    1.45
  -2  -5   8   25.75    1.97
  -2   5   8   21.99    2.65
  -2  -5   7    3.88    0.92
  -2   5   7    1.78    1.12
   2  -5  -6   16.47    2.22
  -2  -5   6   19.72    1.48
   2  -5  -6   15.77    0.88
  -2   5   6   17.52    2.26
   2  -5  -5  894.72   13.96
  -2  -5   5  880.84    8.82
  -2   5   5  920.75   13.84
   2  -5  -5  885.10    5.55
   2   5  -5  861.35    8.54
   2  -5  -4    4.37    0.52
   2  -5  -4    3.66    1.49
  -2   5   4    4.33    1.32
  -2  -5   4    5.22    0.82
   2   5  -4    3.68    0.71
   2  -5  -3    1.07    0.49
   2  -5  -3    1.39    1.21
  -2   5   3    1.99    0.56
  -2   5   3    2.49    1.37
   2   5  -3    1.54    0.60
   2  -5  -2  420.88    8.39
  -2   5   2  445.46    8.95
   2   5  -2  420.38    6.01
  -2   5   2  428.09    5.72
   2  -5  -2  421.10    5.56
   2  -5  -1    7.84    0.95
  -2   5   1    8.82    1.34
   2  -5  -1    7.02    1.34
  -2   5   1    9.39    1.12
  -2   5   1    8.22    1.64
  -2   5   0  400.56    8.55
  -2   5   0  396.10    7.88
   2  -5   0  406.88    7.95
  -2   5   0  412.33    6.97
   2  -5   0  401.40    6.75
  -2  -5  -1  304.54    7.73
   2  -5   1  308.88    6.53
  -2   5  -1  308.23    6.59
  -2   5  -1  316.03    7.01
   2  -5   1  315.08    7.08
   2  -5   2  369.64    7.75
  -2  -5  -2  338.84    8.34
  -2   5  -2  352.48    7.53
  -2   5  -2  338.31    7.43
   2  -5   3  295.39    7.09
  -2   5  -3  286.81    6.93
  -2  -5  -3  295.52    7.95
  -2   5  -3  279.60    7.24
  -2   5  -4   16.73    2.23
  -2  -5  -4   15.78    2.37
   2  -5   4   16.45    2.02
  -2   5  -4   15.59    1.82
  -2  -5  -5  790.75   13.87
  -2   5  -5  739.17   13.07
   2  -5   5  784.07   12.64
  -2   5  -5  762.78   12.19
  -2  -5  -6  190.38    7.05
  -2   5  -6  192.51    7.09
  -2  -5  -7   47.41    3.80
  -2   5  -7   46.82    3.93
   2   5   7   43.95    3.58
  -2  -5  -8  180.36    7.53
  -2   5  -8  181.14    7.64
   2   5   8  174.33    7.15
  -2   5  -8  167.26    6.69
  -2  -5  -9  188.46    7.99
  -2   5  -9  183.88    8.13
   2   5   9  183.39    7.63
  -2   5  -9  175.29    7.11
  -2  -5 -10   54.33    4.57
   2   5  10   57.58    4.42
  -2   5 -10   50.22    4.55
  -2   5 -10   56.09    4.27
  -2   5 -11   28.86    3.77
   2   5  11   30.30    3.42
  -2  -5 -11   28.11    3.53
  -2   5 -11   26.88    3.10
  -2  -5 -12  113.95    7.00
  -2   5 -12  116.65    7.41
  -2   5 -12  110.86    6.46
  -2   5 -13    2.37    1.61
  -2  -5 -13    4.44    2.06
  -2   5 -14    0.83    1.42
  -2  -5 -14    0.79    1.47
  -2   5 -15   19.21    3.67
  -2  -5 -15   17.69    3.34
  -2   5 -16   26.76    4.29
  -2  -5 -16   24.12    3.79
  -2  -5 -17   10.70    2.98
  -2  -5 -18   -0.22    1.82
   2   6 -19   41.12    5.11
  -2   6  18   14.75    3.39
  -2   6  17   30.46    4.49
  -2  -6  17   21.72    2.97
   2  -6 -16   24.97    2.68
  -2   6  16   30.89    4.26
  -2  -6  16   23.58    2.89
   2  -6 -15   21.73    2.38
  -2   6  15   21.84    3.56
  -2  -6  15   21.60    2.68
   2  -6 -14   13.10    1.78
  -2   6  14   13.05    2.58
  -2  -6  14   16.48    2.36
   2  -6 -13  161.48    5.43
  -2   6  13  155.35    8.14
  -2  -6  13  152.41    6.30
   2  -6 -12    2.40    0.81
  -2  -6  12    0.37    1.02
  -2   6  12    2.27    1.54
   2  -6 -11   64.88    2.96
  -2   6  11   63.62    4.92
  -2  -6  11   64.40    3.69
   2  -6 -10  186.12    4.54
  -2   6  10  178.02    7.83
  -2  -6  10  182.96    5.72
   2  -6  -9  118.03    3.10
  -2   6   9  110.57    5.83
  -2  -6   9  115.95    4.31
   2  -6  -8    5.83    1.51
  -2  -6   8    4.99    0.97
  -2   6   8    7.68    1.80
   2  -6  -8    7.68    1.75
   2  -6  -8    5.65    0.67
   2  -6  -7    5.48    1.70
  -2  -6   7    7.32    1.02
  -2   6   7    4.84    1.56
  -2  -6   6  805.62    8.53
  -2   6   6  806.49   13.79
   2  -6  -6  789.54   13.91
  -2   6   5   27.33    2.73
   2  -6  -5   24.63    2.62
  -2  -6   5   25.97    1.47
   2  -6  -4   23.16    2.35
  -2  -6   4   24.44    1.34
  -2   6   4   21.43    2.32
   2   6  -4   22.40    1.24
   2  -6  -3    3.69    1.46
  -2   6   3    4.30    0.63
  -2   6   3    3.81    1.40
   2   6  -3    3.41    0.63
   2  -6  -2   73.83    3.88
   2   6  -2   67.44    2.32
  -2   6   2   70.97    2.41
  -2   6   2   72.52    3.94
   2  -6  -1   21.94    2.24
  -2   6   1   18.61    2.19
  -2   6   1   20.43    1.54
   2  -6   0  792.39   11.76
  -2   6   0  786.58   12.20
   2   6   0  798.06    6.78
  -2   6   0  800.33    9.86
  -2   6  -1   70.84    3.61
  -2   6  -1   77.90    4.02
  -2  -6  -1   74.98    4.12
   2  -6   1   79.41    3.85
  -2   6  -1   73.95    3.43
  -2  -6  -2    7.06    1.80
  -2   6  -2    8.20    1.52
  -2   6  -2    6.42    1.29
   2  -6   2    9.75    1.80
   2  -6   3  268.28    7.13
   2  -6   3  284.32    7.88
  -2   6  -3  272.93    7.14
  -2  -6  -3  281.79    8.00
  -2   6  -3  278.71    7.26
  -2   6  -4   22.14    2.45
  -2  -6  -4   19.22    2.39
   2  -6   4   19.34    2.20
  -2   6  -4   19.91    2.09
  -2  -6  -5   26.56    1.21
  -2  -6  -5   28.22    2.89
  -2   6  -5   25.89    2.70
   2  -6   5   25.63    2.56
  -2  -6  -6   65.46    4.33
  -2   6  -6   66.53    4.37
   2  -6   6   57.75    3.90
  -2  -6  -7  123.06    6.05
  -2   6  -7  129.17    6.26
   2   6   7  114.18    5.74
  -2   6  -7  116.77    5.51
  -2   6  -8   31.87    3.40
  -2  -6  -8   31.52    3.34
   2   6   8   33.91    3.26
  -2   6  -8   35.23    3.21
  -2  -6  -9  144.22    6.98
   2   6   9  137.89    6.61
  -2   6  -9  135.55    7.10
  -2   6  -9  133.89    6.50
  -2   6 -10   -0.47    1.65
   2   6  10    0.12    1.09
  -2  -6 -10   -0.75    1.56
  -2   6 -10   -0.56    1.06
  -2   6 -11    1.83    1.51
   2   6  11    4.14    1.55
  -2  -6 -11    5.39    1.78
  -2   6 -11    4.18    1.65
  -2  -6 -12    3.88    1.85
  -2   6 -12   -0.60    1.95
  -2  -6 -13  162.90    8.68
  -2   6 -13  157.28    9.13
  -2  -6 -14   33.55    4.15
  -2   6 -14   37.37    4.76
  -2  -6 -15   19.95    3.52
  -2   6 -15   22.19    3.75
  -2  -6 -16   -0.73    1.63
  -2   6 -16   -0.75    2.05
  -2  -6 -17    3.41    1.27
  -2  -6 -18    4.43    2.46
   2   7 -19    1.09    1.59
  -2   7  17   42.76    5.06
  -2  -7  17   42.81    3.99
  -2   7  16    0.88    1.95
  -2  -7  16    0.64    0.96
   2  -7 -15   98.85    4.64
  -2   7  15  109.28    7.61
  -2  -7  15  106.05    5.63
   2  -7 -14   49.48    3.04
  -2   7  14   48.45    4.96
  -2  -7  14   47.25    3.65
  -2  -7  13    8.46    1.61
  -2   7  13    8.88    2.43
   2  -7 -13    8.67    1.32
  -2  -7  12  233.98    7.12
  -2   7  12  222.92    9.66
   2  -7 -12  233.31    5.67
   2  -7 -11  163.40    4.23
  -2   7  11  162.73    7.81
  -2  -7  11  164.03    5.57
   2  -7 -10  269.56    4.72
  -2  -7  10  299.37    6.97
  -2   7  10  266.94    9.64
   2  -7 -10  283.42   10.13
   2  -7  -9  118.12    2.52
  -2  -7   9  116.94    4.10
  -2   7   9  109.65    6.01
   2  -7  -9  121.91    6.47
   2  -7  -8   -0.24    1.18
  -2  -7   8   -0.79    0.70
  -2   7   8   -1.63    1.53
   2  -7  -8    0.84    1.22
  -2  -7   7    6.57    0.91
  -2   7   7    7.00    1.67
   2  -7  -7    7.74    1.85
  -2   7   6  160.39    6.43
  -2  -7   6  160.73    3.42
   2  -7  -6  169.11    6.65
  -2   7   5    7.84    1.69
  -2  -7   5    8.05    0.76
   2  -7  -5    9.20    1.84
   2  -7  -4  105.58    4.95
  -2   7   4  101.96    4.90
   2   7  -4  107.28    2.21
   2   7  -3  134.20    2.67
  -2   7   3  136.39    5.53
  -2   7   3  135.33    2.53
   2  -7  -3  131.31    5.29
   2   7  -2  325.45    4.79
  -2   7   2  323.83    8.25
  -2   7   2  331.13    5.05
   2  -7  -2  322.28    7.98
   2  -7  -1   70.33    3.81
   2   7  -1   75.03    2.72
  -2   7   1   69.48    2.72
  -2   7   1   72.89    3.99
   2  -7   0   61.85    3.60
   2   7   0   60.39    2.05
  -2   7   0   60.86    2.84
  -2   7   0   58.64    3.64
   2   7   1   81.86    1.86
  -2   7  -1   94.28    4.54
   2  -7   1   88.55    4.23
   2  -7   1   84.41    4.12
  -2   7  -1   85.00    3.56
  -2   7  -2  217.35    6.51
  -2  -7  -2  213.25    7.08
   2  -7   2  207.88    6.45
  -2   7  -2  204.76    5.91
   2  -7   2  206.40    6.58
   2  -7   3  248.63    7.14
  -2  -7  -3  244.97    7.64
  -2   7  -3  245.18    6.89
   2  -7   3  247.93    7.35
   2  -7   4  191.10    6.54
  -2  -7  -4  190.46    6.88
  -2   7  -4  201.02    6.70
   2  -7   5   46.57    3.43
  -2  -7  -5   48.33    1.61
  -2  -7  -5   42.68    3.48
  -2   7  -5   49.46    3.63
   2  -7   6    2.68    1.32
  -2   7  -6    1.82    1.05
  -2   7  -6    1.87    1.45
  -2  -7  -6    1.94    0.59
  -2  -7  -6    0.95    1.22
   2   7   6    3.22    1.13
  -2   7  -7   17.85    2.61
  -2  -7  -7   15.96    2.34
   2   7   7   16.80    2.39
  -2   7  -7   18.45    2.44
  -2   7  -8  108.83    5.82
  -2  -7  -8  109.75    6.00
  -2   7  -8  112.77    6.33
   2   7   8  109.35    5.83
  -2   7  -9    2.01    1.23
  -2  -7  -9    1.33    1.38
   2   7   9   -0.82    1.32
  -2   7  -9    1.11    1.73
  -2   7 -10  137.34    7.02
   2   7  10  151.45    7.22
  -2   7 -10  140.42    7.60
  -2  -7 -10  141.07    7.24
  -2   7 -11   59.95    4.78
   2   7  11   60.83    4.80
  -2   7 -11   64.16    5.43
  -2  -7 -11   57.91    4.83
  -2   7 -12   13.97    2.89
  -2  -7 -12   12.54    2.58
  -2   7 -13   68.81    6.17
  -2  -7 -13   68.08    5.61
  -2   7 -14   39.92    4.94
  -2  -7 -14   39.06    4.37
  -2   7 -15    5.99    2.51
  -2  -7 -15   -0.80    1.73
  -2   7 -16   -0.78    1.77
  -2  -7 -16    0.61    1.25
  -2  -7 -17   26.93    4.31
  -2  -7 -18   -1.23    1.52
   2  -8 -17   14.48    3.26
  -2   8  17    8.94    2.70
   2  -8 -16  179.87   10.11
  -2   8  16  192.47   10.48
  -2  -8  16  173.74    7.38
   2  -8 -15   12.37    2.78
  -2   8  15    9.81    2.39
  -2  -8  15    8.26    1.62
   2  -8 -14  160.31    5.18
   2  -8 -14  158.44    8.88
  -2  -8  14  171.60    6.61
  -2   8  14  173.17    9.21
   2  -8 -13   10.13    2.53
   2  -8 -13    6.86    1.09
  -2  -8  13    9.06    1.56
  -2   8  13    9.13    2.28
   2  -8 -12    0.77    1.40
   2  -8 -12    0.69    0.63
  -2   8  12   -2.18    1.95
  -2  -8  12   -0.35    0.73
  -2  -8  11   35.04    2.48
   2  -8 -11   31.57    1.66
  -2   8  11   33.13    3.64
   2  -8 -11   34.91    3.80
   2  -8 -10  625.11    5.58
  -2  -8  10  633.22    9.66
  -2   8  10  651.67   15.20
   2  -8 -10  641.17   15.43
  -2   8   9   86.48    5.47
  -2  -8   9   97.43    3.50
   2  -8  -9   93.45    5.72
  -2  -8   8   17.30    1.36
   2  -8  -8   16.02    2.37
  -2   8   8   17.67    2.54
   2  -8  -8   14.12    2.32
  -2  -8   7    0.73    0.46
  -2   8   7    1.44    1.16
   2  -8  -7    0.45    1.12
   2  -8  -6  429.73   10.82
  -2   8   6  437.87   10.77
  -2  -8   6  430.60    4.77
  -2   8   5  266.45    8.13
   2  -8  -5  274.73    8.28
  -2   8   4    3.88    1.50
   2  -8  -4    0.49    0.98
   2  -8  -3  185.21    6.53
  -2   8   3  183.67    3.05
  -2   8   3  193.36    6.73
   2   8  -3  184.47    2.69
   2   8  -2    2.97    0.95
   2   8  -2    3.14    0.61
   2  -8  -2    2.87    1.43
  -2   8   2    3.72    1.26
  -2   8   2    2.40    0.72
  -2   8   1  312.85    8.28
   2  -8  -1  331.82    8.33
   2   8  -1  322.17    5.82
  -2   8   1  306.91    5.77
   2   8   0   47.59    1.99
  -2   8   0   47.88    3.29
   2  -8   0   55.78    3.58
   2  -8   0   51.76    3.34
  -2   8   0   49.71    2.63
   2  -8   1   95.32    4.57
   2   8   1   93.05    2.32
  -2   8  -1   90.97    4.50
   2  -8   1  106.35    4.72
  -2   8  -1   93.21    3.84
   2   8   2   27.74    1.01
   2  -8   2   30.63    2.66
  -2   8  -2   29.65    2.49
   2  -8   2   26.16    2.62
   2  -8   3   57.41    3.67
  -2   8  -3   58.47    3.60
  -2  -8  -3   58.59    3.93
   2  -8   4   35.95    3.12
  -2  -8  -4   40.71    1.23
  -2  -8  -4   41.74    3.43
  -2   8  -4   38.70    3.10
  -2   8  -5   70.34    4.25
   2  -8   5   63.70    4.12
  -2  -8  -5   62.84    4.26
  -2   8  -5   66.86    4.17
  -2  -8  -5   67.07    1.95
   2  -8   6   69.56    4.45
  -2   8  -6   72.93    4.57
  -2  -8  -6   79.28    2.53
  -2  -8  -6   72.33    4.62
   2   8   6   77.31    4.64
  -2   8  -6   76.92    4.76
  -2   8  -7    3.29    1.39
  -2  -8  -7    2.72    0.65
  -2   8  -7    4.85    1.71
  -2  -8  -7    4.65    1.56
   2   8   7   -0.43    1.18
  -2   8  -8  155.35    7.05
  -2  -8  -8  145.77    4.46
  -2  -8  -8  147.21    6.94
  -2   8  -8  155.17    7.39
   2   8   8  156.15    6.96
  -2  -8  -9   20.48    2.81
  -2   8  -9   30.34    3.29
  -2   8  -9   24.66    3.28
   2   8   9   21.45    2.71
  -2   8 -10  186.74    8.22
  -2   8 -10  181.14    8.76
   2   8  10  174.60    7.74
  -2  -8 -10  170.76    8.01
  -2   8 -11   31.22    3.93
   2   8  11   31.90    3.55
  -2  -8 -11   27.02    3.57
  -2   8 -12   72.55    5.93
  -2  -8 -12   64.75    5.30
  -2  -8 -13    2.23    1.40
  -2   8 -13    3.50    2.17
  -2  -8 -14    6.43    2.24
  -2   8 -14    3.37    1.85
  -2  -8 -15    3.35    1.62
  -2   8 -15    3.96    1.89
  -2  -8 -16   14.57    3.05
  -2   8 -16   13.77    3.21
  -2  -8 -17    8.27    2.46
  -2  -8 -18    0.39    1.61
  -2   9  17    3.34    1.92
   2  -9 -17    2.85    1.70
  -2   9  16    4.53    1.86
   2  -9 -16   13.69    3.06
  -2   9  15  142.54    8.85
  -2  -9  15  132.34    5.94
   2  -9 -15  116.96    8.05
   2  -9 -14    0.39    0.53
  -2   9  14   -1.12    1.78
  -2  -9  14    0.17    0.77
   2  -9 -13   -0.59    0.52
  -2  -9  13    0.85    0.81
  -2   9  13    1.20    1.40
   2  -9 -13    0.34    1.40
   2  -9 -12  299.68    4.79
  -2   9  12  324.20   11.80
  -2  -9  12  315.02    7.58
   2  -9 -12  323.21   11.82
  -2   9  11   23.82    3.39
  -2  -9  11   24.22    2.01
   2  -9 -11   31.49    3.80
  -2   9  10   10.42    2.37
  -2  -9  10   12.15    1.41
   2  -9 -10   11.76    2.17
  -2  -9   9  396.38    6.51
  -2   9   9  353.07   11.10
   2  -9  -9  384.14   11.57
   2  -9  -8    6.45    1.71
  -2   9   8    5.59    1.68
  -2  -9   8    9.25    0.94
   2  -9  -8    4.74    1.78
  -2  -9   7  155.78    2.85
  -2   9   7  152.53    6.74
   2  -9  -7  147.81    6.76
  -2   9   6    0.16    1.27
   2  -9  -6    0.44    1.19
  -2   9   5  935.22   15.66
   2  -9  -5  939.54   15.50
   2   9  -4   10.21    1.57
  -2   9   4    9.87    1.97
   2  -9  -4    5.53    1.47
   2   9  -3   14.16    1.63
   2  -9  -3   13.99    2.09
  -2   9   3   14.66    0.99
  -2   9   3   15.29    2.29
   2   9  -2   79.81    3.51
   2   9  -2   84.47    2.27
   2  -9  -2   74.70    4.32
  -2   9   2   78.52    4.37
  -2   9   2   80.94    2.70
  -2   9   1    2.96    0.85
   2  -9  -1    2.66    1.34
  -2   9   1    2.43    1.26
   2   9  -1    3.49    0.86
   2  -9   0  108.43    5.06
   2   9   0  103.07    3.08
  -2   9   0  107.67    3.95
  -2   9   0  106.25    4.94
   2   9   1   44.88    1.83
  -2   9  -1   42.77    3.28
  -2   9  -1   40.81    2.67
   2  -9   1   48.35    3.42
   2   9   2   56.76    1.82
  -2   9  -2   56.47    3.32
   2  -9   2   55.91    3.73
  -2  -9  -3   37.18    3.23
   2  -9   3   34.28    3.04
  -2  -9  -3   37.85    1.38
  -2   9  -3   36.09    2.89
  -2   9  -4    0.40    1.01
  -2  -9  -4    0.53    1.21
   2  -9   4    0.32    1.17
  -2  -9  -4    0.23    0.34
  -2   9  -4   -0.28    0.94
   2  -9   5   23.98    2.87
  -2   9  -5   28.04    2.94
  -2  -9  -5   25.03    1.29
   2   9   5   23.88    2.70
  -2  -9  -5   28.81    3.07
  -2   9  -5   27.26    2.94
   2  -9   6   56.37    4.17
  -2   9  -6   62.00    4.28
  -2  -9  -6   53.18    2.24
   2  -9   6   54.82    3.94
  -2  -9  -6   57.72    4.26
   2   9   6   57.94    4.14
  -2   9  -6   52.44    4.11
  -2   9  -7   21.01    2.71
  -2  -9  -7   21.90    1.60
  -2   9  -7   20.44    2.95
  -2  -9  -7   21.18    2.82
   2   9   7   17.58    2.50
  -2   9  -8   67.71    4.81
  -2  -9  -8   63.50    4.68
  -2   9  -8   71.01    5.20
   2   9   8   62.21    4.46
  -2  -9  -8   65.95    3.00
  -2   9  -9  274.47    9.85
  -2  -9  -9  258.97    6.46
  -2  -9  -9  262.92    9.68
   2   9   9  261.40    9.31
  -2   9  -9  283.16   10.59
  -2  -9 -10   22.02    2.13
   2   9  10   23.70    2.96
  -2   9 -10   28.43    3.84
  -2  -9 -10   23.15    3.12
  -2   9 -10   20.81    3.17
  -2  -9 -11   91.37    6.21
  -2   9 -11  106.86    7.11
   2   9  11   96.72    6.07
  -2  -9 -11   92.59    4.45
  -2  -9 -12   10.35    1.71
  -2   9 -12    8.41    2.31
  -2  -9 -12   12.07    2.59
  -2   9 -13    0.62    1.49
  -2  -9 -13   -0.46    1.31
  -2   9 -14   40.34    4.95
  -2  -9 -14   35.69    4.28
  -2   9 -15    0.03    1.83
  -2  -9 -15   -0.07    1.69
  -2  -9 -16   -0.34    1.77
  -2  -9 -17   -1.41    1.46
  -2  -9 -18    4.36    2.01
   2 -10 -17   15.75    3.20
  -2  10  16   -1.67    2.18
   2 -10 -16   -0.06    1.67
  -2  10  15   -0.52    1.53
   2 -10 -15   -0.88    1.75
   2 -10 -14   15.77    3.03
  -2  10  14   26.43    3.88
  -2 -10  14   21.93    2.27
   2 -10 -13   41.00    4.76
  -2  10  13   54.62    5.31
  -2 -10  13   55.92    3.29
  -2  10  12   -1.14    1.93
  -2 -10  12    2.48    0.96
   2 -10 -12    1.45    1.52
   2 -10 -11  417.52   13.20
  -2  10  11  421.38   13.26
  -2 -10  11  423.18    7.69
   2 -10 -10   22.09    3.10
  -2  10  10   18.12    2.93
  -2 -10  10   21.09    1.61
  -2  10   9   49.74    4.38
  -2 -10   9   52.29    2.13
   2 -10  -9   53.11    4.52
   2 -10  -8   16.34    2.45
  -2  10   8   14.48    2.45
  -2 -10   8   15.06    0.94
   2 -10  -8   14.66    2.48
   2 -10  -7   16.98    2.57
   2 -10  -7   21.68    2.67
  -2  10   7   15.74    2.49
   2 -10  -6   19.64    2.54
  -2  10   6   17.89    2.54
   2  10  -6   18.63    2.40
   2 -10  -5   10.15    1.91
   2  10  -5   11.39    1.79
  -2  10   5    7.77    1.65
  -2  10   4  596.84   12.70
   2  10  -4  602.23   11.25
   2 -10  -4  604.23   12.64
   2  10  -3  305.87    7.44
  -2  10   3  314.85    9.11
  -2  10   3  317.49    4.52
   2 -10  -3  314.52    8.92
   2  10  -2   27.14    2.07
   2 -10  -2   24.13    2.59
  -2  10   2   26.58    2.79
  -2  10   2   24.90    1.59
  -2  10   1    0.65    1.23
   2 -10  -1    0.45    1.14
   2  10  -1   -0.69    0.67
  -2  10   1   -0.50    0.75
   2 -10   0   41.57    3.28
   2  10   0   41.46    2.18
  -2  10   0   39.20    2.53
  -2  10   0   40.09    3.22
   2  10   1   58.41    2.33
  -2  10  -1   61.82    3.99
   2 -10   1   58.56    3.98
  -2  10  -1   63.11    3.37
   2  10   2   56.86    2.12
  -2  10  -2   60.19    3.54
   2 -10   2   60.31    3.92
  -2  10  -3   16.88    2.12
  -2 -10  -3   14.56    1.04
   2 -10   3   15.53    2.22
  -2  10  -4   68.69    4.41
  -2  10  -4   63.62    4.11
  -2 -10  -4   68.71    4.51
   2  10   4   67.96    4.36
   2 -10   4   68.09    4.44
  -2 -10  -4   69.76    2.14
   2 -10   5   19.05    2.37
   2 -10   5   12.72    2.21
  -2 -10  -5   15.13    1.09
  -2  10  -5   10.62    2.05
  -2  10  -5   15.73    2.22
  -2 -10  -5   10.96    2.08
   2  10   5   12.29    2.04
   2 -10   6    3.24    1.41
   2 -10   6    5.60    1.55
  -2  10  -6    3.89    1.38
  -2 -10  -6    4.83    0.80
  -2  10  -6    6.10    1.64
  -2 -10  -6    6.26    1.90
   2  10   6    5.89    1.61
  -2  10  -7  516.84   13.22
   2 -10   7  498.38   12.33
  -2 -10  -7  490.14    7.47
  -2 -10  -7  521.67   13.07
  -2  10  -7  504.38   13.23
   2  10   7  514.07   12.55
  -2  10  -8   45.66    4.06
  -2 -10  -8   45.13    2.50
   2 -10   8   41.11    3.76
  -2 -10  -8   38.96    3.78
   2  10   8   41.09    3.72
  -2  10  -8   45.72    4.23
  -2 -10  -9   22.61    2.01
   2  10   9   19.78    2.75
  -2  10  -9   17.31    2.98
  -2 -10  -9   20.88    2.99
  -2  10  -9   19.53    2.74
  -2 -10 -10    6.57    1.91
   2  10  10    8.25    1.98
  -2  10 -10    5.51    2.14
  -2 -10 -10    9.36    1.50
  -2 -10 -11   41.35    4.26
  -2  10 -11   59.33    5.59
   2  10  11   47.86    4.31
  -2 -10 -11   48.71    3.25
  -2 -10 -12    8.08    2.15
  -2  10 -12    3.40    1.65
  -2 -10 -12    5.27    1.30
  -2 -10 -13   51.68    4.93
  -2  10 -13   57.47    5.74
  -2 -10 -13   61.81    4.15
  -2 -10 -14   13.15    2.12
  -2  10 -14   14.93    3.19
  -2 -10 -14    6.90    2.04
  -2  10 -15   16.90    3.56
  -2 -10 -15    9.24    2.47
  -2 -10 -16    4.30    2.03
  -2 -10 -17    0.84    1.18
   2 -11 -17    6.23    2.33
  -2  11  16   -2.37    1.73
   2 -11 -16    1.20    1.39
  -2  11  15   13.21    2.93
   2 -11 -15   15.95    3.12
  -2 -11  14   27.17    2.41
  -2  11  14   30.08    4.13
   2 -11 -14   22.82    3.70
  -2 -11  13   31.84    2.40
  -2  11  13   35.36    4.32
   2 -11 -13   28.91    3.80
  -2  11  12  154.60    8.48
  -2 -11  12  149.66    4.72
   2 -11 -12  155.13    8.42
  -2 -11  11   33.62    2.03
  -2  11  11   30.52    3.89
   2 -11 -11   31.60    3.85
  -2 -11  10    0.82    0.52
  -2  11  10    1.96    1.57
   2 -11 -10   -0.59    1.48
  -2 -11   9  338.86    4.24
  -2  11   9  322.89   11.03
   2  11  -9  343.61   11.27
   2 -11  -9  354.81   11.53
  -2  11   8  401.23   11.81
   2 -11  -8  414.94   12.02
   2  11  -8  412.08   11.93
   2 -11  -7    5.94    1.83
  -2  11   7    4.14    1.63
   2 -11  -7    3.71    1.13
   2  11  -7    5.46    1.43
   2 -11  -6   58.83    4.22
   2 -11  -6   51.24    4.03
  -2  11   6   55.72    4.25
   2  11  -6   55.04    4.00
   2 -11  -5   61.88    4.13
   2 -11  -5   60.34    4.31
  -2  11   5   63.86    4.38
   2  11  -5   62.47    4.01
   2 -11  -4  243.59    7.97
   2 -11  -4  236.36    8.05
  -2  11   4  233.70    8.15
   2  11  -4  247.32    7.37
   2  11  -3   95.85    4.35
   2 -11  -3  102.56    5.08
   2 -11  -3  101.63    5.31
  -2  11   3   92.21    5.12
  -2  11   3   98.96    2.72
   2  11  -2  199.34    5.76
   2 -11  -2  206.95    7.31
   2  11  -2  206.42    3.07
   2 -11  -2  194.27    6.90
  -2  11   2  213.68    7.48
  -2  11   2  216.18    4.75
  -2  11   1  437.57   10.51
   2  11  -1  423.54    7.79
  -2  11   1  423.27    7.41
   2 -11  -1  418.49   10.44
  -2  11   0    6.26    1.26
   2 -11   0    4.27    1.60
   2  11   0    4.68    0.96
   2  11   0    4.33    1.32
  -2  11   0    5.70    1.60
   2  11   1   18.04    2.41
   2 -11   1   16.65    2.16
   2  11   1   15.67    1.40
  -2  11  -1   16.01    2.12
  -2  11  -1   19.95    2.07
   2  11   2  129.92    3.50
  -2  11  -2  135.63    5.95
  -2  11  -2  133.14    5.33
   2  11   2  138.57    6.34
   2 -11   2  130.65    6.00
  -2 -11  -2  145.28    3.69
  -2  11  -3  210.25    7.13
   2  11   3  198.17    4.02
   2  11   3  200.48    7.62
  -2 -11  -3  212.12    4.18
   2 -11   3  211.13    7.67
  -2  11  -4   76.69    4.84
  -2  11  -4   77.77    4.63
   2  11   4   71.47    4.58
  -2 -11  -4   72.39    2.42
   2 -11   4   79.11    4.95
  -2  11  -5   54.38    4.16
   2 -11   5   51.09    3.82
  -2 -11  -5   54.95    4.22
   2  11   5   57.60    4.22
  -2 -11  -5   56.66    2.24
   2 -11   5   57.87    4.33
  -2  11  -5   55.12    4.15
  -2 -11  -6  155.88    3.96
  -2  11  -6  157.81    7.18
   2 -11   6  156.48    6.74
  -2 -11  -6  161.94    7.21
   2  11   6  155.92    6.95
   2 -11   6  165.85    7.46
  -2  11  -6  161.85    7.36
   2 -11   7    2.32    1.54
  -2  11  -7    4.21    1.38
  -2  11  -7    1.92    1.56
   2 -11   7    2.44    1.36
  -2 -11  -7    4.39    0.87
  -2 -11  -7    3.05    1.53
   2  11   7    2.23    1.15
  -2  11  -8    2.45    1.41
   2 -11   8    5.16    1.56
  -2  11  -8    4.63    2.18
  -2 -11  -8    5.34    1.01
  -2 -11  -8    7.24    2.02
   2  11   8    6.90    1.70
  -2 -11  -9   28.54    2.18
   2 -11   9   28.85    3.23
  -2  11  -9   26.10    3.65
  -2 -11  -9   26.48    3.28
   2  11   9   24.20    3.11
  -2 -11 -10    0.71    1.43
  -2  11 -10    2.69    1.76
   2  11  10    3.23    1.33
  -2 -11 -10    2.52    0.90
  -2 -11 -11   15.38    2.71
   2  11  11   12.11    2.33
  -2  11 -11   17.03    3.13
  -2 -11 -11   16.94    1.99
  -2 -11 -12   56.36    5.05
  -2  11 -12   56.56    5.62
  -2 -11 -12   56.81    3.76
  -2 -11 -13    2.89    1.83
  -2  11 -13    0.85    1.56
  -2 -11 -13    2.40    0.95
  -2 -11 -14   44.82    4.77
  -2  11 -14   53.63    5.84
  -2 -11 -14   54.18    4.04
  -2  11 -15    6.83    2.78
  -2 -11 -15    4.05    1.86
  -2 -11 -16    2.93    1.76
  -2 -11 -17   -2.40    2.18
   2 -12 -16   74.19    6.70
  -2  12  15   12.95    2.86
   2 -12 -15   19.93    3.61
  -2  12  14    5.52    2.09
   2 -12 -14    5.63    2.32
  -2  12  13   11.28    2.74
  -2 -12  13   11.25    1.43
   2 -12 -13   10.50    2.74
  -2 -12  12   18.38    1.54
  -2  12  12   18.08    3.17
   2 -12 -12   20.19    3.37
  -2 -12  11    2.11    0.54
  -2  12  11    0.79    1.36
   2 -12 -11    0.50    1.73
   2 -12 -10   71.65    5.58
  -2  12  10   59.63    5.14
  -2 -12  10   67.94    1.89
   2 -12  -9   79.46    5.69
  -2  12   9   73.15    5.44
   2  12  -9   83.43    5.68
  -2  12   8  120.75    6.71
   2 -12  -8  127.05    6.84
   2  12  -8  129.84    6.76
   2 -12  -7  243.00    9.04
  -2  12   7  222.24    8.83
   2 -12  -7  239.79    8.99
   2  12  -7  235.90    8.76
   2 -12  -6  252.02    9.07
   2  12  -6  260.93    8.77
  -2  12   6  254.70    9.16
   2 -12  -6  256.24    9.00
   2  12  -5   10.19    1.85
  -2  12   5   10.78    1.96
   2 -12  -5    8.67    1.86
  -2  12   5    8.98    2.00
   2 -12  -5   10.77    1.92
   2 -12  -4   66.43    4.32
   2  12  -4   60.82    3.83
   2 -12  -4   68.05    4.58
  -2  12   4   66.28    4.49
  -2  12   4   59.96    4.37
  -2  12   4   64.11    1.72
   2  12  -3    6.52    1.24
   2 -12  -3    8.96    1.95
  -2  12   3    6.16    0.83
  -2  12   3    6.42    1.59
  -2  12   3    7.61    1.69
   2 -12  -3    5.48    1.44
   2  12  -2   33.40    1.28
   2 -12  -2   31.10    3.08
   2  12  -2   30.92    2.43
  -2  12   2   29.55    3.03
   2 -12  -2   35.18    3.06
  -2  12   2   32.67    1.96
   2 -12  -1    7.94    1.81
   2  12  -1    8.30    1.29
  -2  12   1    5.94    1.04
   2 -12  -1    8.86    1.69
   2  12  -1    7.23    0.83
  -2  12   1    7.56    1.72
   2  12   0   89.40    3.54
  -2  12   0   95.32    4.10
  -2  12   0   81.48    4.65
   2  12   0   90.21    5.33
   2 -12   0   83.08    4.90
   2 -12   0   88.20    4.69
   2  12   1   57.67    2.70
   2  12   1   58.95    4.29
   2 -12   1   60.05    4.27
  -2  12  -1   55.49    3.92
   2  12   2   56.47    2.51
  -2  12  -2   53.68    3.85
   2  12   2   55.79    4.19
  -2 -12  -2   51.61    2.46
   2 -12   2   52.38    3.99
   2 -12   3    2.91    1.61
  -2 -12  -3    4.72    0.80
  -2  12  -3    4.84    1.55
  -2  12  -3    2.27    1.08
   2  12   3    3.49    0.69
   2  12   3    1.73    0.89
   2 -12   3    4.09    1.17
  -2  12  -4    4.94    1.37
   2 -12   4    4.64    1.61
  -2 -12  -4    4.10    0.74
  -2  12  -4    4.61    1.67
   2  12   4    2.82    1.20
   2 -12   4    5.94    1.40
   2 -12   5  212.60    7.79
  -2  12  -5  214.09    8.21
  -2 -12  -5  211.31    4.59
   2 -12   5  215.35    8.47
   2  12   5  211.25    8.24
  -2  12  -5  225.50    8.62
   2 -12   6   17.60    2.47
   2 -12   6   16.35    2.58
  -2  12  -6   19.30    2.73
  -2 -12  -6   15.47    1.35
  -2  12  -6   13.66    2.46
  -2 -12  -6   16.18    2.62
   2  12   6   14.73    2.26
  -2 -12  -7   67.68    2.90
  -2  12  -7   63.71    4.94
   2 -12   7   64.43    4.60
  -2 -12  -7   64.08    4.82
   2  12   7   62.71    4.59
   2 -12   7   63.18    4.98
  -2  12  -7   69.96    5.18
  -2 -12  -8  211.50    5.47
   2 -12   8  210.85    8.47
  -2 -12  -8  217.54    8.92
   2  12   8  211.81    8.51
  -2  12  -8  223.41    9.46
  -2  12  -9   10.94    2.74
   2 -12   9   13.12    2.31
  -2 -12  -9   14.97    1.68
  -2 -12  -9   12.73    2.52
   2  12   9   13.30    2.37
  -2 -12 -10   52.38    3.16
   2 -12  10   46.87    4.31
  -2 -12 -10   51.01    4.63
   2  12  10   51.56    4.48
  -2  12 -10   56.37    5.36
   2 -12  11   37.58    3.99
  -2 -12 -11   43.85    4.53
  -2  12 -11   50.55    5.25
   2  12  11   43.74    4.18
  -2 -12 -11   46.66    3.23
  -2 -12 -12    4.91    1.37
  -2  12 -12    7.48    2.63
  -2 -12 -12    4.70    1.71
  -2 -12 -13    0.99    0.92
  -2  12 -13   -0.16    1.53
  -2 -12 -13    1.43    1.23
  -2  12 -14    3.33    2.16
  -2 -12 -14   -0.63    1.49
  -2 -12 -15    2.85    1.74
  -2 -12 -16   12.11    2.90
   2 -13 -16    1.53    1.86
   2 -13 -15    1.33    1.31
  -2  13  15    0.35    1.53
   2 -13 -14   -0.62    1.48
  -2  13  14   -1.15    1.68
   2 -13 -13    5.52    2.08
  -2  13  13    2.43    1.59
   2 -13 -12  103.45    7.18
  -2  13  12  107.42    7.32
   2 -13 -11   -1.00    1.79
  -2 -13  11    0.04    0.24
  -2  13  11   -0.39    1.86
  -2 -13  11    0.45    0.29
   2 -13 -10   -0.21    1.33
  -2  13  10   -1.14    1.59
   2 -13  -9    5.40    1.72
  -2  13   9    9.80    2.36
   2  13  -9    7.46    2.02
   2  13  -8   96.08    6.02
  -2  13   8   85.65    5.82
   2 -13  -8   94.72    5.95
   2  13  -7  430.17   11.91
   2 -13  -7  442.26   12.11
  -2  13   7  396.13   11.97
   2 -13  -7  426.06   12.31
   2  13  -6  283.95    9.31
   2 -13  -6  288.06    9.94
   2 -13  -6  304.45    9.84
  -2  13   6  267.25    9.65
   2  13  -5   50.85    3.77
   2 -13  -5   45.36    3.96
  -2  13   5   54.14    4.27
   2 -13  -5   51.15    4.00
  -2  13   5   43.57    3.85
   2  13  -4    7.72    1.58
  -2  13   4    8.06    0.76
  -2  13   4    7.99    1.81
   2 -13  -4    6.36    1.65
   2 -13  -4    6.40    1.56
  -2  13   4    6.02    1.70
   2  13  -3    5.39    1.22
   2 -13  -3    5.38    1.56
  -2  13   3    8.07    0.97
  -2  13   3    9.10    1.78
   2 -13  -3    6.54    1.39
  -2  13   3    4.42    1.52
   2 -13  -2   11.88    2.14
   2  13  -2   14.09    1.75
  -2  13   2   13.91    1.40
   2 -13  -2   12.55    2.02
  -2  13   2   11.21    2.04
   2  13  -2   12.56    0.83
  -2  13   2   16.62    2.34
   2 -13  -1    0.57    1.31
   2  13  -1    0.39    0.65
  -2  13   1    0.11    0.88
   2  13  -1    0.67    0.48
   2 -13  -1    0.47    0.90
  -2  13   1    1.05    1.28
   2 -13   0   48.54    3.93
   2  13   0   47.81    2.76
  -2  13   0   47.94    3.78
   2  13   0   49.43    4.01
   2 -13   0   50.71    3.58
   2  13   0   44.35    2.28
   2 -13   1   32.55    3.24
   2  13   1   33.35    2.23
  -2  13  -1   33.13    3.17
   2  13   1   37.60    3.57
   2 -13   1   34.97    3.04
  -2 -13  -2    5.58    1.06
  -2  13  -2    5.48    1.57
   2 -13   2    5.25    1.69
  -2  13  -2    4.20    1.38
   2  13   2    6.80    1.05
   2  13   2    4.86    1.42
   2 -13   2    5.27    1.40
  -2 -13  -3   88.58    3.24
   2 -13   3   79.83    5.20
   2  13   3   86.79    3.21
   2  13   3   87.97    5.33
   2 -13   3   79.33    4.70
  -2  13  -3   90.09    5.44
   2 -13   4    4.98    1.36
  -2 -13  -4    8.37    1.07
  -2  13  -4    7.53    1.86
   2  13   4    6.13    1.64
   2 -13   4    9.84    1.85
  -2  13  -5   92.39    5.76
   2 -13   5   86.93    5.03
  -2  13  -5   93.28    5.54
   2 -13   5   81.98    5.44
  -2 -13  -5   88.19    3.15
   2  13   5   81.91    5.26
  -2  13  -6   89.78    5.75
   2 -13   6   85.27    5.16
   2  13   6   84.83    5.37
  -2  13  -6   94.50    5.96
   2 -13   6   78.37    5.56
  -2 -13  -6   86.22    3.25
  -2 -13  -7  199.98    5.16
  -2  13  -7  207.44    8.89
   2 -13   7  178.53    7.56
  -2 -13  -7  189.80    8.33
   2  13   7  196.49    8.23
   2 -13   7  198.08    8.92
  -2  13  -7  203.59    8.95
  -2 -13  -8   48.03    4.40
  -2  13  -8   53.92    4.96
   2 -13   8   45.80    3.96
  -2 -13  -8   49.84    2.75
   2  13   8   52.63    4.33
  -2 -13  -9  249.49    9.93
   2 -13   9  239.08    9.33
  -2 -13  -9  262.12    6.63
   2  13   9  239.40    9.44
  -2  13  -9  280.40   11.25
  -2 -13 -10    5.90    1.28
   2 -13  10    2.89    1.33
  -2  13 -10    5.68    2.18
   2  13  10    5.33    1.56
  -2 -13 -10    8.11    2.40
  -2 -13 -11   13.96    1.79
   2 -13  11   10.14    2.22
  -2  13 -11   17.35    3.57
  -2 -13 -11   11.55    2.50
  -2 -13 -12    5.38    1.18
  -2  13 -12    6.69    2.53
  -2 -13 -12    4.10    1.82
  -2  13 -13    9.21    2.72
  -2 -13 -13    8.13    2.25
  -2  13 -14   65.28    6.63
  -2 -13 -14   41.73    4.60
  -2 -13 -15   -5.82    2.38
  -2 -13 -16    2.25    1.43
   2 -14 -16   14.64    3.16
   2 -14 -15    6.28    2.01
  -2  14  14    0.53    1.72
   2 -14 -14    0.33    1.31
  -2  14  13   21.99    3.61
   2 -14 -13   16.62    3.21
  -2  14  12   12.07    2.73
   2 -14 -12   13.96    2.82
   2 -14 -11   75.41    5.86
  -2  14  11   78.37    6.17
  -2  14  10  153.50    8.29
   2 -14 -10  172.26    8.67
   2 -14  -9   30.79    3.71
  -2  14   9   31.99    3.84
   2  14  -8  129.81    7.08
  -2  14   8  114.76    6.76
   2 -14  -8  126.82    7.12
   2 -14  -7   23.55    3.37
  -2  14   7   23.52    3.27
   2 -14  -7   26.49    3.20
   2  14  -7   24.99    3.07
   2 -14  -6    1.07    1.34
   2  14  -6    0.76    0.94
  -2  14   6   -0.18    1.19
   2 -14  -6    0.25    1.28
   2 -14  -5  414.54   11.91
   2  14  -5  421.01   10.96
  -2  14   5  424.78   12.24
  -2  14   5  411.82   11.95
   2 -14  -5  447.19   11.76
   2 -14  -4    7.29    1.68
   2  14  -4    7.28    1.57
   2 -14  -4    7.23    1.82
  -2  14   4    8.30    1.69
  -2  14   4    7.18    1.80
  -2  14   4    9.71    0.94
   2  14  -3  272.82    7.97
   2 -14  -3  272.91    9.43
  -2  14   3  279.77    5.59
  -2  14   3  286.48    9.79
   2 -14  -3  263.95    8.76
  -2  14   3  259.57    9.11
   2  14  -2   41.67    3.03
   2 -14  -2   48.75    4.06
  -2  14   2   42.18    3.77
  -2  14   2   47.41    4.12
   2 -14  -2   46.15    3.64
   2  14  -2   43.41    1.50
   2 -14  -1   58.77    4.41
   2  14  -1   52.76    3.23
  -2  14   1   56.13    4.38
  -2  14   1   61.84    4.37
   2 -14  -1   55.25    4.00
   2  14  -1   61.33    2.40
  -2  14   0    6.07    1.55
   2  14   0    7.76    1.28
   2 -14   0    8.63    1.89
  -2  14   0    9.45    2.01
   2  14   0    8.17    1.92
   2 -14   0    7.09    1.53
   2  14   0    8.08    1.09
   2  14   1   80.66    3.48
   2 -14   1   78.99    5.43
  -2  14  -1   77.45    4.86
   2  14   1   79.74    3.66
  -2  14  -1   82.16    5.29
   2  14   1   84.23    5.35
   2 -14   1   77.63    4.66
   2 -14   2   84.75    5.37
  -2 -14  -2   92.47    3.76
  -2  14  -2   91.04    5.65
   2  14   2   89.70    3.66
  -2  14  -2   87.69    5.21
   2  14   2   91.02    5.56
   2 -14   2   90.66    4.99
  -2  14  -3   74.67    5.12
  -2 -14  -3   62.23    3.02
   2 -14   3   65.85    4.81
   2  14   3   61.88    2.91
   2  14   3   61.75    4.63
   2 -14   3   64.26    4.30
  -2 -14  -4   37.01    2.24
   2 -14   4   29.36    3.49
   2  14   4   36.83    3.69
   2 -14   4   36.34    3.33
  -2  14  -4   36.90    3.89
  -2 -14  -5   14.29    1.44
  -2  14  -5   13.33    2.39
   2 -14   5   10.82    2.41
   2  14   5   13.22    2.28
   2 -14   5   10.66    1.90
   2 -14   6   25.76    2.94
  -2  14  -6   32.47    3.70
   2  14   6   29.79    3.41
   2 -14   6   31.32    3.70
  -2 -14  -6   32.40    2.19
   2 -14   7  168.42    7.46
  -2  14  -7  201.51    8.98
   2 -14   7  170.66    8.54
   2  14   7  167.93    7.83
  -2 -14  -7  185.14    5.16
   2  14   8   10.59    2.22
  -2  14  -8    7.20    2.24
  -2 -14  -8    9.75    1.35
  -2 -14  -8    7.33    2.08
   2 -14   8   11.63    2.15
   2  14   9   27.67    3.26
  -2 -14  -9   28.97    2.33
  -2  14  -9   33.73    4.24
  -2 -14  -9   29.15    3.65
   2 -14   9   24.87    3.13
  -2 -14 -10   67.90    5.46
   2 -14  10   74.61    5.41
  -2  14 -10   80.68    6.47
   2  14  10   69.91    5.29
  -2 -14 -10   75.53    3.80
  -2 -14 -11   46.68    4.65
  -2 -14 -11   45.55    3.18
  -2  14 -11   55.06    5.61
  -2 -14 -12   11.69    2.54
  -2  14 -12   15.64    3.27
  -2 -14 -12   11.31    1.80
  -2 -14 -13   36.72    4.40
  -2  14 -13   40.55    5.20
  -2 -14 -14    7.10    2.06
  -2 -14 -15    7.04    2.24
   2 -15 -15   13.20    2.93
   2 -15 -14    4.42    2.18
  -2  15  14    0.33    1.76
   2 -15 -13    1.21    1.42
  -2  15  13    4.36    1.80
   2 -15 -12   25.86    3.78
  -2  15  12   24.68    3.84
   2 -15 -11   18.58    3.13
  -2  15  11   14.27    2.90
  -2  15  10  262.25   11.09
   2 -15 -10  263.75   10.88
  -2  15   9    8.18    2.33
   2 -15  -9    8.11    2.17
   2 -15  -8   26.93    3.61
   2  15  -8   28.53    3.34
  -2  15   8   27.21    3.50
   2 -15  -7  106.63    6.41
   2  15  -7  103.35    6.31
  -2  15   7   96.46    6.26
   2 -15  -6   13.32    2.30
   2 -15  -6   15.27    2.67
   2  15  -6   12.20    1.98
  -2  15   6   10.95    2.51
  -2  15   5    4.84    1.81
   2  15  -5    6.06    1.48
   2 -15  -5    6.65    1.86
   2 -15  -5    9.35    1.94
  -2  15   5    6.25    1.78
  -2  15   5    5.40    0.51
  -2  15   5    6.33    0.52
   2 -15  -4  313.04   10.01
   2 -15  -4  287.80   10.03
   2  15  -4  288.08    8.89
  -2  15   4  315.19   10.74
  -2  15   4  296.86   10.24
  -2  15   4  309.75    5.20
   2  15  -3   22.98    2.48
   2 -15  -3   20.86    2.98
  -2  15   3   22.42    2.83
   2 -15  -3   25.84    2.85
  -2  15   3   18.92    2.70
   2  15  -2  104.72    4.98
   2 -15  -2   99.37    5.82
  -2  15   2  101.32    5.80
  -2  15   2  103.90    6.16
   2 -15  -2   93.98    5.28
   2  15  -2  101.73    2.33
   2  15  -1   84.03    4.30
  -2  15   1   92.47    5.78
  -2  15   1   83.88    5.20
   2 -15  -1   83.46    5.40
   2  15  -1   91.38    3.01
   2 -15  -1   85.92    5.04
   2 -15   0   83.99    5.41
  -2  15   0   85.85    5.68
   2  15   0   76.89    3.92
  -2  15   0   78.04    5.03
   2  15   0   80.27    5.46
   2 -15   0   76.94    4.75
   2  15   0   85.45    3.40
  -2 -15  -1    2.66    1.01
   2 -15   1    3.17    1.62
  -2  15  -1    3.83    1.60
   2  15   1    3.38    0.96
  -2  15  -1    2.27    1.37
   2  15   1    4.49    1.50
   2 -15   1    2.22    1.04
   2  15   1    4.23    1.04
   2  15   2   27.50    2.34
  -2 -15  -2   27.65    2.20
   2 -15   2   27.03    3.30
  -2  15  -2   29.83    3.40
   2  15   2   29.07    2.27
  -2  15  -2   23.29    2.80
   2  15   2   32.87    3.60
   2 -15   2   26.45    2.81
   2  15   3    9.21    1.54
   2 -15   3    9.87    2.32
  -2 -15  -3   11.17    1.48
   2  15   3   10.43    1.35
   2  15   3   10.88    2.20
  -2  15  -3   12.38    2.29
   2 -15   3    9.25    1.79
  -2  15  -4    0.65    1.31
   2 -15   4    2.40    1.52
  -2 -15  -4    4.13    0.98
   2 -15   4    5.01    1.45
   2  15   4    3.42    1.44
  -2 -15  -5  464.22    8.20
   2 -15   5  468.37   13.65
   2  15   5  468.53   12.91
   2 -15   5  458.57   11.88
   2 -15   6  177.38    7.47
   2 -15   6  185.87    8.92
  -2 -15  -6  198.02    5.39
   2  15   6  186.01    8.32
   2 -15   7   29.88    3.20
  -2  15  -7   35.72    4.12
   2  15   7   30.68    3.47
  -2 -15  -7   35.92    2.37
   2 -15   7   30.06    3.81
   2  15   8   67.37    5.13
  -2  15  -8   71.91    5.90
   2 -15   8   71.00    5.04
  -2 -15  -8   70.21    3.46
  -2  15  -9   14.80    2.89
  -2 -15  -9   13.11    1.64
   2  15   9    7.02    1.78
   2 -15   9   11.65    2.18
  -2 -15 -10   12.01    1.67
  -2  15 -10   13.11    2.94
  -2 -15 -10   10.00    2.31
   2 -15  10   12.30    2.44
  -2 -15 -11    4.90    1.70
  -2  15 -11    7.58    2.45
  -2 -15 -11    2.24    0.97
  -2  15 -12   32.06    4.72
  -2 -15 -12   22.29    3.30
  -2  15 -13    8.40    2.57
   2  15  13    6.88    2.27
  -2 -15 -13   10.33    2.48
  -2 -15 -14   -1.29    1.52
  -2 -15 -15    7.67    2.28
   2 -16 -15   10.81    2.85
   2 -16 -14    3.20    1.95
   2 -16 -13   31.64    4.30
  -2  16  13   30.78    4.39
   2 -16 -12    7.15    2.16
  -2  16  12    7.48    2.21
  -2  16  11   54.04    5.39
   2 -16 -11   55.86    5.27
   2 -16 -10    2.34    1.68
  -2  16  10   -0.98    1.71
   2 -16  -9   32.55    3.84
  -2  16   9   24.34    3.54
  -2  16   8   34.28    3.96
   2 -16  -8   41.28    4.20
   2 -16  -7   -1.14    1.27
   2  16  -7   -0.65    1.34
  -2  16   7    0.47    1.33
   2 -16  -6  108.34    6.51
   2  16  -6   93.67    5.79
  -2  16   6  101.44    6.42
  -2  16   5   67.77    5.14
   2  16  -5   68.94    4.74
   2 -16  -5   60.26    4.83
   2 -16  -5   64.11    4.80
  -2  16   5   68.02    5.14
  -2  16   5   65.24    2.00
  -2  16   5   68.46    1.95
   2 -16  -4   59.88    4.52
   2 -16  -4   64.30    4.88
   2  16  -4   60.93    4.35
  -2  16   4   57.84    4.76
  -2  16   4   53.85    4.56
  -2  16   4   63.09    2.59
   2  16  -3  167.18    6.79
   2 -16  -3  176.41    8.08
  -2  16   3  197.02    8.62
   2 -16  -3  172.39    7.44
  -2  16   3  162.07    7.70
   2  16  -2  119.04    5.47
   2 -16  -2  120.99    6.69
  -2  16   2  125.48    6.57
  -2  16   2  120.78    6.89
   2  16  -2  130.76    2.70
   2 -16  -2  124.14    6.22
  -2  16   1   15.46    2.39
   2  16  -1   14.10    1.92
   2 -16  -1   15.44    2.64
   2  16  -1   16.71    1.35
  -2  16   1   15.03    2.56
   2 -16  -1   15.81    2.34
  -2  16   0    0.64    1.28
   2  16   0    0.59    0.68
   2 -16   0    1.71    1.61
  -2  16   0    0.57    1.08
   2  16   0    1.04    1.32
   2  16   0    0.72    0.62
   2 -16   0   -0.70    1.09
   2  16   1  407.53    8.33
  -2  16  -1  421.74   12.64
   2  16   1  397.09    8.84
  -2 -16  -1  416.21    9.12
   2 -16   1  399.16   12.22
  -2  16  -1  430.18   11.76
   2  16   1  421.50   12.67
   2 -16   1  412.05   10.93
   2  16   2  149.78    5.43
   2 -16   2  162.30    7.81
  -2 -16  -2  160.66    5.54
   2  16   2  156.99    5.35
  -2  16  -2  167.37    8.03
   2 -16   2  142.62    6.51
   2  16   2  142.37    7.35
  -2  16  -2  145.57    6.91
  -2 -16  -3    5.21    1.15
   2 -16   3    2.08    1.59
   2  16   3    3.11    0.93
   2  16   3    4.09    1.42
   2 -16   3    2.43    0.93
   2  16   3    3.16    1.22
   2 -16   4  172.34    8.37
  -2 -16  -4  190.74    5.58
   2  16   4  170.99    8.04
   2 -16   4  179.17    7.45
   2  16   4  172.95    6.59
   2 -16   5   50.07    4.71
  -2 -16  -5   52.43    2.91
   2  16   5   54.19    3.92
   2  16   5   50.21    4.43
   2 -16   5   46.28    3.88
   2 -16   6   -0.01    1.48
  -2 -16  -6    0.17    0.64
   2  16   6    2.21    1.38
   2 -16   6    1.80    1.20
   2  16   6    0.02    1.22
   2 -16   7    0.18    1.53
  -2 -16  -7    2.39    0.97
  -2  16  -7    0.88    1.50
   2  16   7    3.50    1.49
   2 -16   7    1.85    1.20
   2  16   7    2.23    1.23
  -2 -16  -8   20.68    1.96
   2  16   8   18.56    2.82
  -2  16  -8   20.93    3.41
   2  16   8   19.26    2.84
   2 -16   8   16.29    2.37
  -2 -16  -9    3.17    0.87
   2  16   9    3.55    1.41
  -2  16  -9    0.28    1.66
   2 -16   9    2.28    1.40
   2  16   9   -0.88    1.35
  -2  16 -10   14.38    2.89
  -2 -16 -10   20.93    2.13
   2 -16  10   13.33    2.41
   2  16  10   17.09    3.00
   2  16  11    5.94    2.10
  -2  16 -11    7.39    2.30
  -2  16 -12    3.80    2.07
   2  16  12    1.08    1.41
  -2 -16 -12    4.58    1.76
  -2  16 -13    3.19    1.82
   2  16  13   -2.06    1.94
  -2 -16 -13    0.69    1.33
  -2 -16 -14    0.62    1.37
   2 -17 -14    7.20    2.59
  -2  17  13    6.34    2.28
   2 -17 -13    5.38    2.14
  -2  17  12   -0.39    1.23
   2 -17 -12    0.85    1.26
   2 -17 -11   44.12    4.84
  -2  17  11   36.29    4.51
  -2  17  10    4.43    1.63
   2 -17 -10    3.14    1.74
  -2  17   9   11.27    2.47
   2 -17  -9   15.07    2.78
  -2  17   8   16.27    3.01
   2 -17  -8   18.51    3.00
  -2  17   7   88.51    6.29
   2 -17  -7  106.03    6.72
  -2  17   6    2.09    1.43
   2  17  -6    4.97    1.65
   2 -17  -6    4.07    1.82
  -2  17   5   82.13    5.90
   2 -17  -5   81.00    5.73
   2  17  -5   82.96    5.42
  -2  17   5   89.16    2.65
  -2  17   5   88.98    2.54
   2 -17  -4    7.28    2.06
   2  17  -4    6.98    1.71
  -2  17   4    3.49    1.63
   2 -17  -4    4.72    1.44
   2  17  -3   -0.47    1.00
   2 -17  -3    1.30    1.17
  -2  17   3   -2.27    1.52
   2 -17  -2   27.23    3.50
   2  17  -2   22.74    2.49
   2  17  -2   26.05    1.23
  -2  17   2   29.04    3.47
   2 -17  -2   24.51    2.93
  -2  17   2   22.89    3.06
   2 -17  -1  921.04   18.61
  -2  17   1  932.96   19.09
   2  17  -1  904.35   15.01
  -2  17   1  909.98   17.88
   2  17  -1  980.00   10.25
   2 -17  -1  921.06   16.95
   2  17   0   36.20    3.82
  -2  17   0   36.99    3.68
   2  17   0   37.57    2.36
   2 -17   0   37.40    3.47
   2  17   0   34.29    2.91
   2 -17   0   35.85    3.86
   2  17   1  133.51    4.85
   2  17   1  121.37    5.22
  -2 -17  -1  126.06    5.29
   2 -17   1  118.81    6.85
  -2  17  -1  127.13    6.61
   2  17   1  128.35    7.18
   2 -17   1  121.95    6.09
   2  17   2   43.36    3.04
  -2 -17  -2   42.77    3.04
   2 -17   2   38.81    3.95
   2  17   2   45.64    3.09
  -2  17  -2   42.12    3.89
   2  17   2   47.20    4.41
   2 -17   2   42.30    3.62
   2  17   3  216.47    7.12
  -2 -17  -3  225.95    6.53
   2 -17   3  220.93    9.52
   2  17   3  220.04    6.56
   2  17   3  229.02    9.49
   2 -17   3  213.16    8.11
   2  17   4    5.02    1.46
  -2 -17  -4    4.22    1.12
   2 -17   4    2.16    1.50
   2  17   4    3.73    0.98
   2  17   4    2.58    1.58
   2 -17   4    1.60    1.02
  -2 -17  -5    0.19    0.81
   2 -17   5    0.25    1.41
   2  17   5    0.36    1.08
   2 -17   5    0.95    0.92
   2  17   5   -1.55    1.39
  -2 -17  -6    6.70    1.34
   2  17   6    5.88    1.71
   2 -17   6    6.48    2.12
   2  17   6    4.99    1.48
   2 -17   6    4.18    1.34
   2 -17   7   44.40    4.77
  -2 -17  -7   52.25    3.07
   2  17   7   41.41    3.94
   2  17   7   45.88    4.41
   2 -17   7   45.64    4.07
  -2 -17  -8    0.21    0.62
   2  17   8    1.67    1.22
   2  17   8    1.38    1.30
   2 -17   8    0.70    0.84
  -2  17  -8    0.51    1.39
  -2 -17  -9   23.82    2.22
  -2  17  -9   22.43    3.61
   2 -17   9   16.20    2.56
   2  17   9   17.77    2.90
  -2  17 -10    0.41    1.52
   2  17  10    1.04    1.18
  -2  17 -11    0.76    1.69
   2  17  11    5.03    1.69
  -2  17 -12   13.40    3.66
   2  17  12   15.36    3.10
   2  17  13    3.75    2.02
   2 -18 -14   35.18    4.78
   2 -18 -13    8.23    2.12
   2 -18 -12   -1.57    1.53
  -2  18  12   -0.01    1.17
   2 -18 -11   23.38    3.77
  -2  18  11   26.83    4.02
   2 -18 -10    3.01    1.46
  -2  18  10    0.26    1.50
   2 -18  -9    7.03    2.05
  -2  18   9   10.88    2.68
  -2  18   8   43.53    4.67
   2 -18  -8   45.00    4.66
  -2  18   7   14.51    2.66
   2 -18  -7   17.63    2.98
   2  18  -6  122.26    6.85
  -2  18   6  120.14    7.28
   2 -18  -6  122.22    7.28
  -2  18   5  110.25    6.88
   2 -18  -5  106.16    6.70
   2  18  -5  105.32    6.14
  -2  18   5  106.14    3.20
  -2  18   5  111.08    3.10
  -2  18   4   17.18    1.67
  -2  18   4   15.75    2.68
   2 -18  -4   13.79    2.68
   2  18  -4   18.44    2.55
   2  18  -3   62.97    4.46
   2 -18  -3   67.57    5.35
   2 -18  -3   73.60    5.18
  -2  18   3   70.45    5.31
   2 -18  -2   32.67    3.82
   2  18  -2   33.47    1.39
   2  18  -2   36.25    3.27
   2 -18  -2   33.65    3.49
  -2  18   2   32.57    3.55
   2 -18  -1  439.53   13.10
   2  18  -1  430.09   10.78
  -2  18   1  464.73   12.96
   2 -18  -1  438.84   12.02
   2  18  -1  492.10    7.47
   2  18   0  483.84   11.00
  -2  18   0  494.65   13.23
   2  18   0  510.75   14.89
   2 -18   0  507.74   14.25
   2 -18   0  478.05   12.37
   2  18   0  515.08    8.84
   2  18   1   85.94    4.00
   2  18   1   75.19    4.29
  -2 -18  -1   86.74    4.58
   2 -18   1   86.42    5.97
  -2  18  -1   83.98    5.53
   2  18   1   84.64    6.04
   2 -18   1   78.28    4.99
   2  18   2   69.50    3.89
  -2 -18  -2   79.41    4.26
   2 -18   2   86.96    5.97
   2  18   2   73.70    4.08
  -2  18  -2   69.84    4.91
   2  18   2   71.11    5.48
   2 -18   2   73.31    4.89
   2  18   3   74.77    4.35
  -2 -18  -3   75.53    3.98
   2 -18   3   80.37    5.97
   2  18   3   75.81    4.08
   2  18   3   74.63    5.57
   2 -18   3   71.47    4.78
   2  18   4   37.73    3.35
  -2 -18  -4   43.85    2.95
   2 -18   4   49.74    4.99
   2  18   4   37.32    2.77
   2  18   4   44.81    4.33
   2 -18   4   35.30    3.39
   2  18   5   56.21    4.15
   2 -18   5   51.13    5.09
  -2 -18  -5   59.85    3.42
   2  18   5   67.83    5.34
   2 -18   5   59.47    4.50
   2  18   6   -2.08    1.36
   2 -18   6   -0.10    1.54
  -2 -18  -6    0.40    0.72
   2 -18   6   -0.41    1.19
   2  18   6    1.11    1.24
  -2 -18  -7    0.35    0.76
   2 -18   7    1.27    1.29
   2 -18   7    1.53    1.11
   2  18   7    1.22    1.14
  -2 -18  -8   56.69    3.37
   2  18   8   60.92    5.06
   2 -18   8   54.89    4.53
  -2  18  -8   57.67    5.51
  -2  18  -9   12.83    2.91
   2  18   9    8.15    2.20
  -2  18 -10    6.70    2.38
   2  18  10    8.65    2.44
  -2  18 -11   60.24    6.10
   2  18  11   60.43    5.76
   2  18  12    4.14    1.87
   2 -19 -13    2.31    1.85
  -2  19  12    6.40    2.33
   2 -19 -12    8.18    2.36
  -2  19  11    2.73    1.60
   2 -19 -11    1.04    1.50
  -2  19  10   26.57    3.99
   2 -19 -10   32.74    4.27
  -2  19   9   33.89    4.27
   2 -19  -9   35.76    4.29
   2 -19  -8    3.74    1.73
  -2  19   8    7.39    2.24
   2 -19  -7   56.73    5.23
  -2  19   7   54.49    5.20
   2 -19  -6   42.30    4.44
  -2  19   6   34.61    4.08
   2  19  -5    0.64    1.14
   2 -19  -5    0.20    1.42
  -2  19   5    0.76    0.54
  -2  19   5    0.54    0.57
  -2  19   5    0.29    1.57
   2 -19  -4  153.99    8.23
   2  19  -4  163.12    7.68
  -2  19   4  166.42    8.48
  -2  19   4  163.03    5.18
   2  19  -3   75.97    5.11
   2 -19  -3   84.56    6.08
  -2  19   3   74.86    5.59
  -2  19   2  235.28    9.74
   2  19  -2  254.20    3.68
   2 -19  -2  254.49    9.41
   2 -19  -2  242.30   10.12
   2  19  -2  230.63    8.46
   2 -19  -1   18.21    3.10
   2  19  -1   16.49    2.32
   2 -19  -1   12.77    2.10
  -2  19   1   17.48    2.90
   2  19  -1   16.62    1.48
   2 -19   0   85.17    6.12
  -2  19   0   94.10    5.95
   2  19   0   85.66    4.82
   2 -19   0   83.74    5.28
   2  19   0   94.98    3.89
   2  19   1  120.10    5.57
  -2  19  -1  112.34    6.55
   2 -19   1  116.48    7.21
   2 -19   1  122.10    6.35
   2  19   1  128.09    5.00
  -2 -19  -2   87.69    4.65
   2 -19   2   88.01    6.36
   2  19   2   84.64    4.51
  -2  19  -2   87.20    5.74
   2  19   2   85.72    4.39
   2 -19   2   78.70    5.11
   2  19   3   25.18    2.68
   2 -19   3   21.52    2.84
   2 -19   3   26.80    3.79
  -2 -19  -3   24.28    2.46
   2  19   3   19.45    2.23
  -2 -19  -4   59.97    3.66
   2 -19   4   61.13    5.50
   2  19   4   63.23    4.28
   2 -19   4   58.75    4.46
   2  19   4   60.21    3.64
   2 -19   5   21.89    3.42
  -2 -19  -5   19.34    2.05
   2  19   5   18.12    2.53
   2 -19   5   16.27    2.41
  -2 -19  -6   42.78    2.96
   2 -19   6   44.98    4.99
   2  19   6   35.96    3.59
   2 -19   6   41.44    3.85
   2 -19   7   -0.22    1.54
  -2 -19  -7   -0.16    0.66
   2 -19   7    1.28    1.06
   2  19   7    1.33    1.15
  -2  19  -8   20.95    3.33
   2  19   8   19.07    2.91
  -2  19  -9    7.94    2.39
   2  19   9   12.26    2.56
  -2  19 -10    3.45    1.94
   2  19  10    0.75    1.28
  -2  19 -11   -2.17    2.15
   2  19  11    3.05    1.88
   2  19  12   72.44    6.60
   2 -20 -13   -1.41    1.66
   2 -20 -12   14.95    3.18
  -2  20  11    5.84    2.52
   2 -20 -11   -0.17    1.48
  -2  20  10    0.66    1.40
   2 -20 -10    2.06    1.61
   2 -20  -9   -0.22    1.63
  -2  20   9   -3.20    2.01
   2 -20  -8  150.82    8.73
  -2  20   8  146.51    8.74
   2 -20  -7    2.39    1.70
  -2  20   7   -0.99    1.54
   2 -20  -6   11.87    2.55
  -2  20   6   14.68    2.92
  -2  20   5   11.81    1.25
  -2  20   5   10.89    2.49
   2 -20  -5   11.42    2.63
   2 -20  -4   31.02    3.83
  -2  20   4   30.78    2.36
   2  20  -4   26.02    3.27
  -2  20   4   28.23    3.61
  -2  20   3  227.15    9.82
   2  20  -3  228.37    8.98
   2 -20  -3  230.80   10.23
   2  20  -2   59.37    1.71
  -2  20   2   51.48    4.71
   2  20  -2   58.90    4.41
   2 -20  -2   65.56    5.50
   2 -20  -1  103.63    6.91
  -2  20   1   88.48    6.00
   2  20  -1   92.14    5.39
   2 -20  -1   99.74    6.04
   2  20  -1  109.21    3.67
   2 -20   0   54.81    5.13
  -2  20   0   55.30    4.70
   2  20   0   46.70    3.78
   2 -20   0   54.21    4.35
   2  20   0   53.73    3.01
   2 -20   1   31.06    3.91
   2  20   1   26.76    2.83
  -2  20  -1   29.03    3.52
   2 -20   1   28.94    3.21
   2  20   1   28.73    2.52
   2  20   2   12.08    1.97
  -2  20  -2   11.93    2.28
   2 -20   2   12.15    2.16
   2  20   2   13.32    1.91
   2 -20   2   12.80    2.57
  -2 -20  -2   12.89    1.96
  -2 -20  -3  114.21    5.42
   2 -20   3  123.07    7.73
   2  20   3  105.95    5.36
   2 -20   3  102.26    5.90
   2  20   3  105.11    5.20
  -2 -20  -4   66.86    3.96
   2 -20   4   62.83    5.63
   2  20   4   63.89    4.43
   2 -20   4   62.65    4.64
   2  20   4   60.06    3.86
  -2 -20  -5    1.88    0.93
   2 -20   5   -1.43    1.50
   2  20   5   -0.35    1.02
   2 -20   5    1.26    0.93
   2 -20   6    0.66    1.46
  -2 -20  -6    1.58    0.81
   2 -20   6    1.93    1.04
   2  20   6    3.55    1.45
  -2 -20  -7    2.30    0.92
   2 -20   7    1.03    1.58
   2  20   7    1.16    1.11
   2  20   8   20.66    3.10
  -2  20  -9   22.01    3.70
   2  20   9   26.85    3.75
  -2  20 -10   18.67    3.60
   2  20  10   20.28    3.37
   2  20  11   11.53    2.77
   2 -21 -12   12.96    3.16
   2 -21 -11   10.13    2.82
   2 -21 -10   16.08    3.14
  -2  21  10   17.86    3.41
  -2  21   9   46.43    5.13
   2 -21  -9   43.76    4.95
  -2  21   8   -0.57    1.93
   2 -21  -8   -1.42    1.33
  -2  21   7   39.56    4.66
   2 -21  -7   42.04    4.74
  -2  21   6    2.19    1.59
   2 -21  -6    1.45    1.33
  -2  21   5   -0.68    1.60
   2 -21  -5    3.23    1.50
  -2  21   4    5.61    2.04
   2 -21  -4    0.35    1.35
  -2  21   3    8.76    2.35
   2  21  -3    8.59    1.89
   2 -21  -3    8.15    2.22
  -2  21   2   53.91    4.92
   2 -21  -2   48.71    4.95
   2  21  -2   48.18    4.21
  -2  21   1  102.69    6.57
   2  21  -1  105.97    3.60
   2  21  -1   91.50    5.57
   2 -21  -1  100.79    6.90
   2 -21   0   -0.48    1.64
   2  21   0   -0.33    0.79
   2 -21   0   -2.07    1.29
   2  21   0   -0.16    0.86
  -2  21   0    0.51    1.26
   2 -21   1   75.61    6.12
   2  21   1   69.75    4.62
  -2  21  -1   79.49    5.69
   2 -21   1   72.28    5.04
   2  21   1   77.96    4.05
   2 -21   2    5.33    1.52
   2  21   2    6.85    1.51
  -2 -21  -2    5.77    1.43
   2 -21   2    7.11    2.27
   2  21   2    4.27    1.29
  -2 -21  -3  140.23    6.10
   2 -21   3  148.25    8.74
   2  21   3  146.87    6.41
   2 -21   3  127.94    6.71
   2  21   3  137.48    6.13
   2  21   4    3.15    1.47
   2 -21   4   -0.48    0.81
  -2 -21  -4    1.31    0.92
   2 -21   4   -0.65    1.86
   2  21   4    0.64    0.67
   2 -21   5    3.77    1.53
  -2 -21  -5    6.07    1.31
   2 -21   5    8.09    1.85
   2  21   5    7.47    1.78
  -2 -21  -6   33.46    2.86
   2 -21   6   40.89    5.00
   2  21   6   32.65    3.58
   2 -21   7    4.17    2.16
   2  21   7    0.86    1.20
   2  21   8    0.79    1.24
   2  21   9   24.37    3.62
  -2  21  -9   26.47    4.21
   2  21  10   -2.36    1.51
  -2  21 -10   -2.27    1.71
   2  21  11   25.13    3.95
   2 -22 -11   42.67    5.16
  -2  22  10    1.36    1.61
   2 -22 -10   -1.77    1.68
  -2  22   9    4.45    2.06
   2 -22  -9    5.23    2.19
  -2  22   8   19.55    3.63
   2 -22  -8   13.89    2.95
  -2  22   7   -1.33    1.63
   2 -22  -7    1.33    1.25
  -2  22   6   53.67    5.34
   2 -22  -6   55.23    5.34
  -2  22   5    0.45    1.24
   2 -22  -5    2.70    1.55
  -2  22   4   15.97    3.03
   2 -22  -4   17.94    3.15
  -2  22   3   49.20    4.86
   2 -22  -3   52.23    5.04
  -2  22   2  132.47    7.69
   2 -22  -2  140.05    8.24
   2  22  -2  134.60    7.06
   2  22  -1   -0.30    1.33
  -2  22   1    1.17    1.27
   2 -22  -1   -2.00    1.81
   2  22   0   22.09    2.73
   2 -22   0   23.00    3.51
  -2  22   0   26.64    3.47
   2  22   0   30.78    2.43
   2  22   1    1.17    1.02
  -2  22  -1    0.53    1.14
   2  22   1    1.41    0.94
   2 -22   1   -0.93    1.88
   2 -22   2   31.39    4.30
  -2 -22  -2   22.47    2.64
   2 -22   2   25.03    3.12
   2  22   2   30.56    2.83
   2  22   2   26.01    2.98
   2 -22   3    0.23    1.30
  -2 -22  -3    2.46    0.99
   2  22   3    0.04    0.93
   2  22   4   30.90    3.27
  -2 -22  -4   30.61    2.94
   2 -22   4   30.61    4.17
   2 -22   5  149.31    9.39
   2  22   5  135.60    6.90
   2 -22   6    4.80    2.37
   2  22   6    1.84    1.09
   2 -22   7    9.03    2.50
   2  22   7   16.36    2.86
   2  22   8   13.63    2.65
   2  22   9    3.37    1.74
  -2  22  -9    0.66    1.58
   2  22  10    4.00    1.84
   2  22  11    5.03    2.46
   2 -23 -10   37.75    4.84
   2 -23  -9   -1.72    1.83
  -2  23   9   -1.98    1.92
   2 -23  -8   20.35    3.47
  -2  23   8   20.33    3.63
   2 -23  -7   -1.21    1.47
  -2  23   7   -1.73    1.91
   2 -23  -6    0.11    1.53
  -2  23   6    1.51    1.33
   2 -23  -5  108.20    7.58
  -2  23   5   97.93    7.19
   2 -23  -4   58.63    5.69
  -2  23   4   55.42    5.40
   2 -23  -3   73.32    6.18
  -2  23   3   73.12    6.01
   2 -23  -2  112.12    7.67
  -2  23   2  102.77    6.99
  -2  23   1    7.84    2.17
   2 -23  -1    9.27    2.53
   2 -23   0    6.84    2.29
   2  23   0    4.43    1.48
  -2  23   0    4.13    1.58
   2 -23   1   14.18    3.13
   2  23   1   13.26    1.75
  -2  23  -1   15.92    2.77
   2  23   2   41.86    3.40
  -2 -23  -2   40.45    3.63
   2 -23   2   42.13    5.02
   2  23   3    1.55    0.96
  -2 -23  -3    0.74    0.97
   2 -23   3    0.60    1.51
   2  23   4   53.31    4.25
   2 -23   4   54.66    5.75
   2  23   5    8.47    1.94
   2 -23   5   10.90    3.17
   2  23   6   78.35    5.65
   2 -23   6   86.32    7.43
   2  23   7   10.65    2.32
   2  23   8   16.24    3.06
   2  23   9    0.77    1.27
   2  23  10    8.83    2.49
   2 -24  -9   10.27    2.81
  -2  24   8    6.32    2.14
   2 -24  -8    0.20    1.15
  -2  24   7    7.54    2.16
   2 -24  -7    8.00    2.58
  -2  24   6    8.55    2.55
   2 -24  -6   11.46    2.86
  -2  24   5   31.90    4.40
   2 -24  -5   44.53    5.12
  -2  24   4   13.27    3.04
   2 -24  -4   15.49    3.07
  -2  24   3   30.89    4.02
   2 -24  -3   37.34    4.64
   2 -24  -2    7.43    2.27
  -2  24   2    5.60    2.04
   2 -24  -1   71.94    6.37
  -2  24   1   63.73    5.52
   2 -24   0   49.93    5.42
  -2  24   0   45.26    4.63
   2 -24   1   17.10    3.29
  -2  24  -1   12.88    2.53
   2 -24   2   48.92    5.45
   2 -24   3   16.62    3.25
   2  24   4    2.31    1.23
   2 -24   4   -0.76    1.21
   2  24   5    0.67    1.15
   2 -24   5    0.07    1.41
   2  24   6   -0.10    1.32
   2  24   7   72.83    5.83
   2  24   8    8.78    2.28
  -2  24  -8    5.71    2.11
   2  24   9   42.96    4.88
   2  24  10   69.41    6.26
  -2  25   7   75.94    6.79
   2 -25  -7   78.71    6.84
   2 -25  -6    0.11    1.70
  -2  25   6   -2.25    2.18
   2 -25  -5  103.78    7.72
  -2  25   5   73.96    6.46
  -2  25   4   28.77    4.02
   2 -25  -4   30.98    4.43
  -2  25   3    2.81    1.73
   2 -25  -3    2.75    1.85
  -2  25   2    1.91    1.76
   2 -25  -2   -0.83    1.53
   2 -25  -1    3.72    2.11
  -2  25   1    1.89    1.15
   2 -25   0    3.25    1.71
  -2  25   0    3.20    1.56
   2 -25   1  184.97   10.48
  -2  25  -1  162.67    8.53
   2 -25   2    1.16    1.54
   2 -25   3    0.14    1.52
   2  25   7   40.04    4.35
   2  25   8   -0.52    1.58
  -2  26   7    0.48    2.11
  -2  26   6  257.56   12.39
  -2  26   5    1.12    2.09
  -2  26   4   -0.39    1.50
   2 -26  -4   -2.09    2.02
  -2  26   3    0.76    1.40
   2 -26  -3    3.57    2.03
  -2  26   2   -0.72    1.68
   2 -26  -2    0.55    1.33
  -2  26   1   20.42    3.20
   2 -26  -1   25.27    3.96
  -2  26   0   13.88    2.85
   2 -26   0    6.46    1.88
  -2  26  -1    4.55    1.70
  -2  27   6   -2.99    2.10
  -2  27   5   22.88    3.86
  -2  27   4   91.84    7.35
  -2  27   3    7.97    2.40
  -2  27   2   51.88    5.34
  -2  27   1   -0.34    1.86
  -2  27   0    8.44    2.28
  -2  28   4   16.75    3.26
  -2  28   3  115.33    8.11
  -3   0  19   11.25    2.60
  -3   0  18   -1.89    1.63
   3   0 -17    2.83    1.46
  -3   0  17    2.13    1.56
  -3   0  16   -0.71    1.45
  -3   0  15   21.74    3.14
  -3   0  14    1.39    1.28
  -3   0  13  152.75    7.39
  -3   0  12   -3.94    1.93
  -3   0  11    4.49    1.59
  -3   0  10    2.02    1.27
   3   0  -9   43.38    3.32
  -3   0   9   47.60    3.59
   3   0  -8   -0.09    0.75
  -3   0   8   -1.52    1.21
   3   0  -7  310.38    8.31
  -3   0   7  312.05    8.49
   3   0  -6    0.60    0.74
   3   0  -6    0.13    0.71
  -3   0   6    1.30    1.09
   3   0  -5 2023.56   19.54
  -3   0   5 2079.19   20.70
   3   0  -5 2080.41   20.34
  -3   0   4   -1.11    1.03
   3   0  -4   -0.33    0.80
   3   0  -4   -1.22    0.97
   3   0  -3 1170.01   14.32
  -3   0   3 1166.03   15.07
   3   0  -3 1119.43   14.45
   3   0  -3 1129.02   15.07
   3   0  -2   -1.26    0.95
   3   0  -2    0.22    0.90
  -3   0   2    1.06    1.22
  -3   0   2   -1.41    1.18
   3   0  -2    1.01    0.85
  -3   0   1 1496.01   17.20
   3   0  -1 1405.35   16.70
   3   0  -1 1470.47   14.15
   3   0  -1 1454.92   17.21
   3   0   0   -0.47    0.91
   3   0   0   -0.17    0.69
  -3   0   0   -1.33    1.38
   3   0   0   -0.27    1.07
  -3   0  -1   76.60    3.02
   3   0   1   80.29    4.27
   3   0   1   70.30    3.97
  -3   0  -1   80.62    4.37
   3   0   1   80.72    3.20
  -3   0  -2   -0.17    0.56
  -3   0  -2    0.09    1.35
   3   0   2   -0.25    0.72
  -3   0  -3  281.47    8.58
   3   0   3  298.35    5.91
  -3   0  -3  292.34    5.86
   3   0   4    0.35    0.66
  -3   0  -4   -1.03    1.37
  -3   0  -4    0.30    0.68
  -3   0  -5  699.11   14.33
  -3   0  -5  713.58    9.85
  -3   0  -6   -2.96    1.78
  -3   0  -6    0.24    0.59
  -3   0  -7  263.74    6.74
  -3   0  -7  248.91    9.27
   3   0   7  259.95    9.39
   3   0   8   -1.22    1.22
  -3   0  -8   -1.46    0.93
  -3   0  -8   -4.09    2.00
  -3   0  -9   56.29    5.10
   3   0   9   41.01    4.19
  -3   0 -10    0.39    0.79
  -3   0 -10    1.14    1.71
  -3   0 -11    1.22    0.89
  -3   0 -11    4.00    2.07
  -3   0 -12   -1.97    1.13
  -3   0 -12   -0.90    1.63
  -3   0 -13    1.75    1.02
  -3   0 -13    2.41    1.86
  -3   0 -14   -3.47    2.14
  -3   0 -15   -2.13    1.94
  -3   0 -16   -0.23    1.75
  -3  -1  19    1.10    1.55
  -3   1  19    5.22    2.29
  -3  -1  18   -1.43    1.28
  -3   1  18   -0.27    1.46
  -3   1  17   75.20    6.32
  -3  -1  17   84.26    6.33
   3  -1 -16    2.85    1.44
  -3  -1  16    1.68    1.44
  -3   1  16    0.39    1.30
  -3  -1  15    1.94    1.31
  -3   1  15    1.70    1.42
  -3  -1  14   -0.50    1.18
  -3   1  14    0.91    1.25
  -3  -1  13    3.93    1.32
  -3   1  13    4.38    1.58
  -3  -1  12  133.02    6.57
  -3   1  12  126.24    6.66
  -3   1  11   84.32    5.24
  -3  -1  11   86.50    5.07
  -3  -1  10    2.30    0.99
  -3   1  10    2.71    1.30
   3   1  -9  115.36    5.16
   3  -1  -9  118.62    5.56
  -3   1   9  118.48    5.76
  -3  -1   9  116.54    5.52
   3  -1  -8   94.25    4.80
   3   1  -8   99.28    4.66
  -3  -1   8   95.79    4.75
  -3   1   8  100.01    5.09
   3  -1  -7    4.43    1.21
   3   1  -7    3.14    0.96
  -3  -1   7    2.45    1.15
  -3   1   7    3.51    1.32
   3  -1  -6  218.13    6.15
  -3  -1   6  230.78    6.84
  -3   1   6  217.35    7.16
   3  -1  -6  224.87    7.01
   3   1  -6  216.00    6.57
  -3  -1   5  109.98    4.64
  -3   1   5  105.03    4.79
   3  -1  -5  102.10    4.21
   3   1  -5   93.44    4.27
   3  -1  -5   91.41    4.46
   3   1  -5  103.93    4.57
  -3  -1   4  277.52    7.23
  -3   1   4  268.89    7.49
   3  -1  -4  262.28    6.67
   3   1  -4  269.68    7.32
   3   1  -4  261.56    6.95
   3  -1  -4  265.33    7.37
   3  -1  -4  282.30    7.59
  -3  -1   3  143.86    5.28
  -3   1   3  149.00    5.57
   3   1  -3  140.19    5.31
   3  -1  -3  137.93    4.90
   3   1  -3  150.18    5.36
   3  -1  -3  156.31    5.70
   3  -1  -3  162.95    5.44
  -3  -1   2  938.61   13.40
  -3   1   2  933.58   14.05
   3   1  -2  932.98   13.32
  -3   1   2  951.97   13.05
   3   1  -2  953.80   11.76
   3  -1  -2  963.37   12.61
   3  -1  -2  934.34   12.82
   3   1  -2  926.96   13.54
   3  -1  -2  942.68   14.04
   3   1  -1  292.45    6.10
  -3  -1   1  289.67    7.90
   3  -1  -1  293.52    7.88
   3   1  -1  283.85    7.52
   3   1  -1  288.78    7.67
   3  -1  -1  270.78    7.09
  -3   1   1  283.55    7.34
   3  -1  -1  284.11    6.52
  -3   1   0  139.54    4.39
   3   1   0  135.03    5.35
   3  -1   0  139.23    5.59
   3   1   0  137.81    5.48
  -3   1   0  146.23    5.53
  -3  -1   0  138.64    5.63
   3  -1   0  144.73    5.35
   3  -1   0  145.83    4.55
   3   1   0  140.20    4.04
   3  -1   1   13.46    1.56
   3   1   1   16.81    1.46
   3   1   1   16.97    2.06
  -3   1  -1   15.41    1.60
  -3  -1  -1   12.39    2.00
   3   1   1   17.83    2.10
   3  -1   1   15.59    1.92
  -3   1  -1   14.80    2.11
   3  -1   2   85.02    3.42
   3   1   2   82.85    2.85
  -3  -1  -2   73.47    2.71
  -3   1  -2   81.48    3.30
  -3   1  -2   82.64    4.49
  -3  -1  -2   72.44    4.36
   3  -1   2   84.74    4.41
  -3   1  -3    1.13    0.69
  -3  -1  -3    1.66    0.60
   3   1   3    0.21    0.56
   3  -1   3    1.12    0.72
  -3   1  -3    3.04    1.55
  -3  -1  -3    0.84    1.41
  -3  -1  -4   79.84    4.84
  -3   1  -4   80.57    4.76
   3   1   4   73.36    2.89
   3  -1   4   72.40    3.32
  -3  -1  -4   74.06    2.77
  -3   1  -4   74.32    3.26
   3  -1   5   27.90    2.26
  -3   1  -5   26.57    3.09
  -3  -1  -5   25.09    3.09
  -3   1  -5   27.47    2.15
  -3  -1  -5   25.82    1.83
  -3   1  -6   16.44    2.55
  -3  -1  -6   14.50    2.52
  -3  -1  -6   13.77    1.41
  -3   1  -6   13.39    1.64
  -3   1  -7   85.27    4.02
  -3  -1  -7   89.44    3.76
   3  -1   7   91.53    5.59
   3   1   7   90.99    5.53
  -3  -1  -7   94.49    5.77
  -3   1  -7   91.30    5.67
  -3  -1  -8  131.40    4.85
   3  -1   8  142.45    7.20
   3   1   8  138.94    7.18
  -3   1  -8  127.89    6.89
  -3  -1  -8  131.95    7.07
   3  -1   9  166.80    8.09
  -3  -1  -9  158.86    8.01
  -3   1  -9  148.74    7.74
   3   1   9  159.54    7.85
  -3  -1 -10   23.79    3.43
  -3   1 -10   17.57    2.94
  -3   1 -10   19.23    2.31
  -3   1 -11   92.28    5.20
  -3  -1 -11   89.30    4.86
  -3   1 -11   87.49    6.44
  -3  -1 -11   97.68    6.88
  -3  -1 -12   18.90    3.32
  -3   1 -12   18.50    3.37
  -3   1 -12   17.20    2.46
  -3  -1 -12   15.86    2.18
  -3  -1 -13   11.40    2.89
  -3   1 -13   16.90    3.20
  -3  -1 -13   13.39    2.12
  -3   1 -13   13.28    2.40
  -3  -1 -14    6.77    2.53
  -3   1 -14    6.42    2.34
  -3  -1 -15    1.08    1.56
  -3   1 -15   -0.70    1.40
  -3  -1 -16    1.89    1.49
  -3   1 -16    0.95    1.60
  -3  -2  19    5.16    1.81
  -3   2  19   11.55    2.97
   3   2 -18   50.55    4.90
  -3  -2  18   46.65    4.77
  -3   2  18   55.81    5.70
  -3  -2  17   11.71    2.64
  -3   2  17   11.61    2.80
  -3  -2  16   24.86    3.24
  -3   2  16   30.45    4.04
   3  -2 -16   27.73    3.01
  -3  -2  15   23.31    3.15
  -3   2  15   25.09    3.47
   3  -2 -15   26.95    2.89
  -3  -2  14    0.03    1.18
  -3   2  14    0.86    1.33
  -3  -2  13    5.47    1.42
  -3   2  13   10.55    2.32
  -3  -2  12  129.82    6.27
  -3   2  12  132.96    7.03
  -3  -2  11   -0.45    0.95
  -3   2  11    1.54    1.13
  -3  -2  10   47.94    3.54
  -3   2  10   49.20    3.99
   3  -2  -9   45.13    3.53
  -3   2   9   32.13    3.15
  -3  -2   9   38.71    3.16
   3  -2  -8   37.01    3.23
   3   2  -8   38.80    2.89
  -3  -2   8   39.15    3.08
  -3   2   8   39.71    3.47
   3  -2  -7  116.56    4.37
   3  -2  -7  124.83    5.60
   3   2  -7  125.99    4.91
  -3   2   7  129.71    5.76
  -3  -2   7  129.79    5.16
  -3  -2   6  246.47    6.83
  -3   2   6  248.01    7.85
   3  -2  -6  236.77    6.13
   3  -2  -6  241.86    7.50
   3   2  -6  245.50    6.67
   3  -2  -5   74.31    4.29
   3   2  -5   64.15    3.88
  -3  -2   5   72.23    3.70
   3  -2  -5   69.24    3.27
  -3   2   5   66.65    4.01
   3   2  -5   67.69    3.52
   3  -2  -5   63.07    3.85
   3  -2  -4  689.99   12.23
  -3   2   4  697.36   12.43
  -3  -2   4  690.28   11.05
   3   2  -4  704.56   12.26
   3  -2  -4  664.56   10.09
   3   2  -4  654.29   10.67
   3  -2  -4  717.58   12.34
   3  -2  -3   23.83    2.36
  -3  -2   3   23.39    2.25
   3  -2  -3   23.82    2.04
   3   2  -3   22.91    2.25
  -3   2   3   23.44    2.45
   3   2  -3   27.30    2.27
   3  -2  -3   24.86    2.43
   3  -2  -2   10.86    1.47
   3   2  -2   11.55    1.49
   3  -2  -2   11.32    1.60
  -3   2   2   13.57    1.99
   3   2  -2   11.68    1.76
  -3   2   2   11.79    1.72
   3   2  -2   13.84    1.70
   3  -2  -2    9.15    1.67
   3  -2  -1    7.09    1.33
   3  -2  -1    5.68    1.25
   3   2  -1    6.24    1.04
  -3   2   1    4.05    1.51
  -3  -2   1    5.98    1.56
   3   2  -1    6.90    1.56
  -3   2   1    4.67    1.34
   3   2  -1    5.47    1.28
   3   2   0    7.78    1.46
  -3  -2   0   11.15    2.04
  -3   2   0   12.13    1.83
   3  -2   0   10.22    1.63
   3   2   0   10.55    1.76
   3  -2   0   11.06    1.60
  -3   2   0    9.01    1.37
   3   2   0   11.08    1.15
   3  -2   1   31.29    2.27
   3   2   1   31.00    1.72
  -3   2  -1   31.58    2.26
  -3  -2  -1   35.45    3.16
  -3   2  -1   31.85    2.87
   3  -2   1   32.01    2.63
   3   2   2   11.60    1.04
   3  -2   2   12.37    1.50
  -3  -2  -2   10.23    0.97
  -3   2  -2   11.76    1.50
   3  -2   2   14.14    2.04
  -3  -2  -2   13.60    2.23
  -3   2  -2   13.96    2.09
   3   2   3    0.74    0.50
   3  -2   3    1.61    0.94
   3  -2   3    1.69    1.06
  -3  -2  -3    0.78    0.45
  -3   2  -3    0.81    0.64
  -3  -2  -3   -1.27    1.43
  -3   2  -3    1.64    1.36
   3  -2   4   16.19    1.81
  -3   2  -4   15.60    2.31
  -3  -2  -4   11.57    2.10
  -3   2  -4   11.39    1.47
  -3  -2  -4   12.96    1.11
  -3  -2  -5  144.57    6.68
  -3   2  -5  138.71    6.43
   3  -2   5  142.78    5.12
  -3  -2  -5  139.79    3.72
  -3   2  -5  146.16    5.07
  -3  -2  -6   83.99    3.18
  -3   2  -6   83.32    4.05
  -3  -2  -6   91.03    5.62
  -3   2  -6   84.16    5.27
   3  -2   6   86.27    5.24
   3   2   7    2.44    1.32
   3  -2   7    1.75    1.28
  -3  -2  -7    4.33    0.93
  -3  -2  -7    0.52    1.48
  -3   2  -7    2.49    1.69
  -3  -2  -8   48.75    2.85
   3  -2   8   49.57    4.32
  -3  -2  -8   48.00    4.45
   3   2   8   46.76    4.18
  -3   2  -8   55.43    4.66
   3   2   9   13.35    2.53
  -3   2  -9   13.24    1.96
  -3  -2  -9   13.06    2.54
  -3   2  -9   13.77    2.51
  -3  -2  -9   17.03    1.84
  -3   2 -10    1.02    1.10
  -3  -2 -10   -2.06    2.00
  -3   2 -10    3.06    2.07
  -3   2 -11  126.12    6.27
  -3  -2 -11  113.56    5.27
  -3   2 -11  132.01    7.88
  -3  -2 -11  134.74    7.98
  -3   2 -12    7.70    1.74
  -3  -2 -12    8.29    1.67
  -3   2 -12   13.46    2.98
  -3  -2 -12   15.35    3.16
  -3  -2 -13    0.46    0.87
  -3   2 -13    1.64    0.96
  -3   2 -13    0.53    1.74
  -3  -2 -13    2.42    1.95
  -3   2 -14   20.27    3.58
  -3  -2 -14   16.84    3.42
  -3   2 -15   15.53    3.51
  -3  -2 -15   13.38    3.00
  -3   2 -16   -1.47    2.24
  -3  -2 -16    5.40    1.96
  -3  -3  18   28.31    3.72
  -3   3  18   23.90    3.77
  -3  -3  17   15.90    2.77
  -3   3  17   19.15    3.30
   3  -3 -16   51.89    3.96
  -3  -3  16   44.51    4.31
  -3   3  16   51.96    5.20
  -3  -3  15   29.13    3.44
  -3   3  15   28.19    3.76
   3  -3 -15   22.81    2.57
  -3   3  14  126.76    7.49
  -3  -3  14  124.21    6.56
   3  -3 -14  143.59    5.97
  -3  -3  13   51.92    4.11
  -3   3  13   49.47    4.68
  -3  -3  12    7.21    1.65
  -3   3  12    6.37    1.88
  -3  -3  11  106.66    5.34
  -3   3  11  105.43    6.11
  -3   3  10   27.82    3.19
  -3  -3  10   26.79    2.65
  -3   3   9    4.73    1.48
   3  -3  -9    5.16    1.45
  -3  -3   9    6.48    1.50
  -3  -3   8   -1.20    1.01
  -3   3   8   -1.72    1.26
   3  -3  -8   -0.77    1.05
   3   3  -8   -0.01    0.70
   3  -3  -8    0.64    0.70
  -3  -3   7    0.23    0.80
  -3   3   7    1.30    1.25
   3  -3  -7    0.24    0.58
   3  -3  -7    0.35    0.93
   3   3  -7    0.32    0.81
  -3   3   6   23.25    2.59
   3  -3  -6   21.91    2.65
  -3  -3   6   23.65    2.17
   3  -3  -6   19.71    1.74
   3   3  -6   22.11    1.96
   3  -3  -6   18.86    2.28
  -3  -3   5  856.54   12.06
   3  -3  -5  816.27   10.56
  -3   3   5  844.97   14.35
   3   3  -5  824.42   11.66
   3  -3  -5  835.85   13.97
   3   3  -5  845.42   14.13
   3  -3  -5  876.65   14.48
  -3  -3   4  151.42    5.11
  -3   3   4  148.48    5.97
   3  -3  -4  146.83    4.51
   3   3  -4  135.96    4.74
   3  -3  -4  143.64    5.68
   3  -3  -4  149.74    5.78
   3   3  -4  138.41    5.68
  -3  -3   3  216.44    6.14
  -3   3   3  207.06    7.00
   3  -3  -3  212.14    6.54
  -3   3   3  214.11    5.78
   3  -3  -3  204.71    5.43
   3   3  -3  211.19    6.96
   3   3  -3  212.17    5.98
   3  -3  -3  207.39    6.86
   3   3  -2  141.52    5.02
  -3   3   2  154.26    5.97
   3   3  -2  153.43    5.91
  -3   3   2  147.18    4.86
   3  -3  -2  150.24    4.81
   3  -3  -2  153.82    5.44
   3  -3  -1  111.41    4.56
  -3   3   1  110.82    5.15
   3   3  -1  113.12    4.60
  -3   3   1  113.06    4.43
  -3  -3   1  115.71    5.30
   3   3  -1  117.25    3.57
  -3   3   1  110.46    4.45
   3   3  -1  115.95    5.18
   3  -3  -1  110.43    4.35
   3  -3   0   25.06    2.28
   3   3   0   26.92    1.62
   3   3   0   23.08    2.24
  -3   3   0   29.51    2.43
  -3  -3   0   22.91    2.61
  -3   3   0   23.10    2.33
   3  -3   0   21.91    2.16
   3  -3   1    5.34    1.23
   3   3   1    5.31    0.75
   3  -3   1    7.50    1.51
  -3   3  -1    4.31    1.07
  -3  -3  -1    6.48    1.67
  -3   3  -1    8.33    1.80
   3   3   2   97.05    2.32
   3  -3   2   93.49    4.02
  -3   3  -2   96.64    4.07
  -3   3  -2   92.21    4.70
  -3  -3  -2   94.70    5.02
   3  -3   2  102.18    4.76
   3  -3   3   35.52    2.62
  -3  -3  -3   33.77    1.35
  -3  -3  -3   35.44    3.45
  -3   3  -3   36.09    3.23
   3  -3   3   30.10    2.85
  -3   3  -3   31.78    2.46
   3  -3   4   48.49    3.07
  -3  -3  -4   43.70    1.65
  -3   3  -4   44.56    2.83
  -3   3  -4   52.77    3.91
  -3  -3  -4   42.81    3.70
   3  -3   4   50.06    3.72
   3  -3   5   10.40    1.92
   3  -3   5    7.71    1.42
  -3  -3  -5    9.35    1.97
  -3   3  -5    8.80    1.91
  -3  -3  -5    6.47    0.75
  -3   3  -5    7.54    1.35
  -3  -3  -6   96.53    3.08
  -3  -3  -6  100.47    5.91
  -3   3  -6   95.53    5.69
   3   3   6   97.32    5.59
   3  -3   6  101.79    5.68
   3  -3   7   24.44    3.00
  -3  -3  -7   21.19    1.67
  -3   3  -7   26.96    3.24
  -3  -3  -7   24.67    3.32
   3   3   7   23.49    2.98
  -3   3  -8    4.22    1.51
  -3  -3  -8    2.38    1.43
   3   3   8    6.07    1.62
  -3  -3  -8    4.48    0.96
  -3   3  -8    5.10    1.40
   3   3   9   11.89    2.27
  -3   3  -9   11.94    1.94
  -3   3  -9   15.55    2.91
  -3  -3  -9   15.07    2.77
  -3  -3  -9   15.37    1.75
  -3   3 -10   -0.68    0.91
  -3   3 -10    1.07    1.77
  -3  -3 -10   -0.98    1.31
  -3   3 -11    6.59    1.73
  -3   3 -11   -0.38    1.88
  -3  -3 -11    5.24    2.16
  -3   3 -12   70.48    5.05
  -3  -3 -12   71.98    4.38
  -3   3 -12   77.63    6.42
  -3  -3 -12   82.69    6.57
  -3  -3 -13   22.31    2.66
  -3   3 -13   30.43    4.28
  -3  -3 -13   26.65    3.94
  -3   3 -14    0.15    1.50
  -3  -3 -14    4.93    2.06
  -3  -3 -15    1.73    1.68
  -3   3 -15    9.47    2.89
  -3  -3 -16    2.66    1.81
  -3   4  18    0.87    1.48
  -3   4  17   99.71    7.55
  -3  -4  17   88.09    6.12
  -3  -4  16   11.09    2.25
  -3   4  16   14.54    2.89
  -3   4  15  199.28    9.81
  -3  -4  15  199.81    8.41
   3  -4 -15  206.87    7.13
  -3  -4  14    0.38    1.17
  -3   4  14    1.43    1.32
   3  -4 -14    1.91    0.78
  -3  -4  13   20.38    2.66
  -3   4  13   16.36    2.80
   3  -4 -13   22.28    2.19
  -3  -4  12    0.03    0.95
  -3   4  12    2.61    1.73
  -3  -4  11   29.76    2.81
  -3   4  11   25.83    3.15
  -3   4  10   82.90    5.39
  -3  -4  10   88.15    4.60
  -3   4   9   40.29    3.69
  -3  -4   9   39.19    3.04
   3  -4  -9   43.28    3.71
   3  -4  -9   35.83    2.41
  -3  -4   8   74.47    3.95
  -3   4   8   76.85    4.90
   3  -4  -8   75.96    5.03
   3  -4  -8   71.00    3.12
   3   4  -8   73.40    3.58
   3  -4  -8   80.26    4.74
  -3  -4   7  452.04    9.00
  -3   4   7  454.08   11.33
   3  -4  -7  459.98   11.74
   3  -4  -7  442.01    7.35
   3  -4  -7  450.38   11.13
   3   4  -7  424.20    8.41
  -3  -4   6  481.28    9.03
  -3   4   6  517.91   11.84
   3  -4  -6  477.71   11.49
   3  -4  -6  470.67    7.37
   3  -4  -6  472.37   11.03
   3   4  -6  464.38    8.56
   3  -4  -5   47.95    3.57
  -3   4   5   47.72    3.66
   3   4  -5   44.19    2.64
   3  -4  -5   49.16    3.55
   3  -4  -5   47.42    2.40
  -3  -4   5   44.53    2.73
   3   4  -4    3.08    0.90
   3  -4  -4    2.64    1.05
   3  -4  -4    2.67    0.75
  -3  -4   4    2.58    0.92
   3  -4  -4    2.55    1.36
  -3   4   4    3.23    1.38
   3   4  -4    4.23    1.27
  -3   4   3   29.82    2.17
   3  -4  -3   27.36    2.59
   3   4  -3   25.76    2.63
   3  -4  -3   29.25    2.05
   3   4  -3   26.56    2.12
  -3   4   3   27.81    2.80
   3  -4  -2   60.96    3.66
   3   4  -2   62.85    3.27
  -3   4   2   70.38    4.23
  -3   4   2   68.63    3.28
   3   4  -2   73.67    4.24
   3  -4  -2   69.10    3.26
   3  -4  -1  543.61   10.18
  -3   4   1  514.32   11.24
   3   4  -1  517.26    9.58
  -3   4   1  529.37    9.93
  -3   4   1  512.77    9.32
   3  -4  -1  508.10    9.11
   3  -4   0   65.25    3.61
   3   4   0   64.34    3.49
  -3  -4   0   61.42    4.03
   3   4   0   65.83    2.28
  -3   4   0   57.68    3.36
  -3   4   0   64.16    3.57
   3  -4   0   60.68    3.39
  -3   4  -1  384.19    8.89
  -3  -4  -1  375.64    9.87
   3  -4   1  357.36    8.47
  -3   4  -1  371.08    8.23
   3  -4   1  376.83    8.46
   3   4   1  358.36    4.46
   3  -4   2  497.33    9.56
  -3   4  -2  472.88    9.40
  -3  -4  -2  505.91   11.67
  -3   4  -2  484.45   10.55
   3  -4   2  495.66   10.38
   3  -4   3   -0.19    1.00
   3  -4   3    1.38    1.13
  -3   4  -3    0.44    0.76
  -3  -4  -3    1.08    1.20
  -3   4  -3    1.84    1.35
   3  -4   4    1.20    0.98
   3  -4   4    1.95    1.17
  -3   4  -4    0.01    0.88
  -3  -4  -4    0.32    1.34
  -3   4  -4    0.64    1.25
   3  -4   5   14.08    1.90
   3  -4   5   15.32    2.19
  -3  -4  -5   13.88    0.87
  -3  -4  -5   14.95    2.42
  -3   4  -5   12.45    2.17
   3  -4   6    0.41    0.93
  -3  -4  -6    0.61    0.47
   3  -4   6   -1.72    1.19
  -3   4  -6   -0.81    1.23
   3   4   6    1.48    1.01
  -3  -4  -6    1.50    1.47
   3   4   7    8.97    2.01
  -3  -4  -7    8.61    1.02
  -3  -4  -7    8.74    2.10
  -3   4  -7    6.38    1.92
   3   4   8    0.69    1.19
  -3  -4  -8    0.83    0.60
  -3   4  -8    0.34    0.89
  -3  -4  -8    2.91    1.60
  -3   4  -8    0.18    1.45
  -3  -4  -9   41.12    4.35
  -3   4  -9   43.38    4.43
   3   4   9   44.50    4.17
  -3   4  -9   37.54    3.46
  -3  -4  -9   33.41    2.37
  -3   4 -10    0.87    1.00
  -3  -4 -10    2.05    1.76
  -3   4 -10   -1.26    1.64
  -3  -4 -10   -1.32    0.87
  -3   4 -11   16.67    2.52
  -3  -4 -11   15.60    2.95
  -3   4 -11   21.56    3.47
  -3   4 -12   50.44    4.31
  -3  -4 -12   49.76    3.56
  -3  -4 -12   47.25    4.96
  -3   4 -12   48.43    5.26
  -3   4 -13    9.35    2.73
  -3  -4 -13   14.66    3.08
  -3   4 -14   -2.05    2.22
  -3  -4 -14    2.10    1.69
  -3   4 -15    4.21    2.02
  -3  -4 -15    0.31    1.32
  -3  -4 -16   -0.25    1.46
  -3   5  18    5.16    1.80
  -3  -5  17   16.65    2.68
  -3   5  17   13.87    2.99
  -3   5  16   63.32    5.84
  -3  -5  16   67.92    5.02
  -3  -5  15    2.77    1.36
  -3   5  15    0.33    1.63
   3  -5 -15   -0.07    0.86
   3  -5 -14   30.40    2.47
  -3  -5  14   27.10    2.98
  -3   5  14   31.13    4.00
   3  -5 -13   27.69    2.27
  -3   5  13   21.21    3.26
  -3  -5  13   25.65    2.78
   3  -5 -12    8.25    1.25
  -3  -5  12    5.89    1.54
  -3   5  12    5.47    1.79
  -3  -5  11  405.98    9.90
  -3   5  11  399.40   12.21
  -3  -5  10    1.56    0.89
   3  -5 -10    0.75    0.60
   3  -5 -10   -0.70    1.11
  -3  -5   9    6.98    1.37
   3  -5  -9    5.91    0.94
  -3   5   9    5.83    1.70
   3  -5  -9    9.22    1.89
   3  -5  -9    4.65    1.77
  -3  -5   8  205.52    6.20
  -3   5   8  202.60    8.04
   3  -5  -8  211.52    8.40
   3  -5  -8  208.17    4.56
   3  -5  -8  221.80    8.04
  -3  -5   7  845.62   11.78
  -3   5   7  827.41   15.71
   3  -5  -7  847.90   16.08
   3  -5  -7  827.88    8.86
   3   5  -7  780.60   10.77
   3  -5  -7  829.97   15.35
  -3  -5   6 1165.47   13.41
  -3   5   6 1182.07   18.34
   3  -5  -6 1223.90   18.64
   3  -5  -6 1184.99   10.70
   3  -5  -6 1210.53   18.08
   3   5  -6 1191.39   13.05
   3  -5  -5  262.42    8.43
   3  -5  -5  254.67    8.20
  -3   5   5  255.79    8.33
   3   5  -5  246.97    5.90
   3  -5  -5  253.04    5.04
  -3  -5   5  257.24    6.25
   3   5  -4    2.70    0.81
   3  -5  -4    2.54    0.70
   3  -5  -4    1.98    1.11
   3   5  -4    2.99    1.18
  -3   5   4    3.03    1.34
   3  -5  -3  289.69    5.98
   3  -5  -3  307.25    8.39
  -3   5   3  308.53    8.91
   3   5  -3  293.11    8.76
  -3   5   3  296.77    6.32
   3   5  -3  289.83    6.56
   3  -5  -2   54.70    3.55
   3   5  -2   49.35    2.86
  -3   5   2   50.45    3.66
   3   5  -2   52.34    3.76
  -3   5   2   53.37    2.87
   3  -5  -2   47.64    2.65
   3  -5  -1    2.61    1.30
  -3   5   1    0.95    1.30
   3   5  -1    1.80    0.80
   3  -5  -1    0.98    0.70
  -3   5   1    1.31    0.87
   3  -5   0   35.97    2.83
  -3   5   0   34.27    3.17
  -3   5   0   34.81    2.75
   3  -5   0   31.82    2.43
  -3  -5   0   40.74    3.43
   3   5   0   36.49    1.62
   3  -5   1  993.09   14.15
  -3   5  -1 1021.92   14.21
   3   5   1 1020.38    6.38
  -3  -5  -1 1026.16   16.55
  -3   5  -1 1047.86   14.50
   3  -5   1 1017.11   14.11
   3  -5   2    1.08    1.14
  -3   5  -2    0.16    0.76
  -3  -5  -2   -1.00    1.38
  -3   5  -2    0.57    1.21
   3  -5   2    0.46    0.93
   3  -5   3  116.51    4.96
  -3  -5  -3  113.41    5.87
  -3   5  -3  121.02    5.45
   3  -5   3  117.84    5.37
   3  -5   4  391.00    9.18
  -3  -5  -4  382.16   10.82
  -3   5  -4  374.31   10.01
   3  -5   4  389.51   10.24
   3  -5   5   92.51    4.68
   3  -5   5   95.47    5.41
  -3  -5  -5   91.56    5.54
   3   5   5   86.81    5.25
  -3   5  -5   86.31    5.11
   3  -5   6  146.35    6.15
  -3  -5  -6  148.09    7.17
  -3   5  -6  140.41    6.75
   3   5   6  144.63    6.91
  -3  -5  -6  131.70    2.63
  -3   5  -7   50.10    3.77
  -3  -5  -7   49.46    2.04
  -3  -5  -7   48.74    4.37
  -3   5  -7   47.47    4.20
   3   5   7   49.67    4.20
  -3  -5  -8    4.29    0.80
  -3   5  -8    2.97    1.18
   3   5   8    4.92    1.69
  -3  -5  -8    3.94    1.56
  -3   5  -8    2.35    1.56
   3   5   9   27.29    3.38
  -3  -5  -9   29.31    2.12
  -3   5  -9   24.56    2.89
  -3  -5  -9   30.46    3.78
  -3   5  -9   32.13    3.94
  -3  -5 -10   25.78    2.20
  -3   5 -10   25.01    3.05
  -3  -5 -10   22.55    3.31
  -3   5 -10   27.70    3.80
  -3  -5 -11   13.89    2.74
  -3   5 -11   11.40    2.71
  -3   5 -11   11.29    2.09
  -3   5 -12    6.31    2.09
  -3  -5 -12    8.07    2.51
  -3  -5 -13   -0.70    1.45
  -3   5 -13   -0.01    1.57
  -3  -5 -14    2.99    1.73
  -3   5 -14    5.35    2.09
  -3  -5 -15   -0.22    1.40
  -3   5 -15    5.69    2.45
  -3  -5 -16   11.35    3.03
  -3   6  17    4.11    1.93
  -3   6  16   36.30    4.70
  -3  -6  16   36.45    3.68
  -3  -6  15   12.37    2.12
  -3   6  15   13.54    2.83
  -3  -6  14    9.18    1.80
  -3   6  14    7.67    2.14
   3  -6 -14    8.30    1.39
  -3  -6  13   89.52    4.96
  -3   6  13  106.71    6.93
   3  -6 -13   95.13    3.68
   3  -6 -12   72.95    5.93
   3  -6 -12   75.86    3.00
  -3  -6  12   72.32    4.28
  -3   6  12   72.24    5.63
   3  -6 -11   11.10    1.15
   3  -6 -11   12.47    2.47
  -3  -6  11    8.29    1.52
   3  -6 -11   10.58    1.18
  -3   6  11    7.32    1.96
   3  -6 -10 1163.03   19.99
   3  -6 -10 1139.87   21.39
   3  -6 -10 1160.80    9.80
   3  -6 -10 1110.82   10.15
  -3   6  10 1098.05   19.98
  -3  -6  10 1106.15   15.05
  -3  -6   9   31.38    2.53
   3  -6  -9   32.30    3.62
   3  -6  -9   32.84    1.60
  -3   6   9   30.15    3.44
   3  -6  -9   30.25    3.27
  -3  -6   8   34.56    2.45
  -3   6   8   31.48    3.33
   3  -6  -8   32.76    3.42
   3  -6  -8   32.97    1.47
   3  -6  -8   37.10    3.42
  -3  -6   7   19.17    1.80
  -3   6   7   20.16    2.73
   3  -6  -7   20.44    2.70
   3  -6  -7   19.12    1.16
   3  -6  -7   21.89    2.64
   3   6  -7   19.82    1.70
   3  -6  -6    5.59    0.80
   3  -6  -6    7.68    1.98
  -3  -6   6    7.72    1.32
   3   6  -6    5.62    1.05
   3  -6  -6    4.04    1.47
  -3   6   6    9.47    2.21
   3  -6  -5    2.85    0.67
   3  -6  -5    4.04    1.49
  -3  -6   5    4.77    1.01
   3   6  -5    3.30    0.80
  -3   6   5    2.60    1.23
  -3   6   4  302.19    9.10
   3   6  -4  292.82    9.18
   3  -6  -4  301.72    8.81
   3  -6  -4  296.99    5.42
   3   6  -4  289.18    6.16
   3  -6  -3  207.51    4.90
   3  -6  -3  204.01    7.10
  -3   6   3  215.61    7.66
   3   6  -3  201.25    7.47
  -3   6   3  203.56    5.04
   3   6  -3  204.51    5.36
   3  -6  -2  370.42    9.28
  -3   6   2  377.27    9.92
   3   6  -2  378.12    7.50
  -3   6   2  392.84    7.46
   3  -6  -2  364.14    6.95
   3  -6  -1   20.45    2.33
   3  -6  -1   19.24    1.87
  -3   6   1   17.86    1.90
   3   6  -1   21.33    2.01
  -3   6   1   21.21    2.61
   3  -6   0  172.63    6.18
  -3   6   0  176.04    6.88
  -3   6   0  169.03    5.58
   3  -6   0  163.72    5.38
   3  -6   1  335.93    8.57
  -3  -6  -1  335.40    9.79
  -3   6  -1  327.16    8.18
   3  -6   1  316.06    7.92
   3  -6   2    4.51    1.30
  -3   6  -2    5.45    1.59
  -3  -6  -2    5.52    1.73
   3  -6   2    4.84    1.29
   3  -6   3  169.02    6.24
  -3  -6  -3  164.20    7.10
  -3   6  -3  172.03    6.50
   3  -6   3  165.96    6.41
   3  -6   4  250.57    7.68
   3  -6   4  227.75    8.54
  -3  -6  -4  224.91    8.44
  -3   6  -4  236.88    8.04
  -3   6  -5   27.17    2.71
   3  -6   5   27.23    2.75
   3  -6   5   25.46    2.94
  -3  -6  -5   24.30    2.98
  -3   6  -5   27.34    2.97
   3   6   5   22.87    2.77
  -3   6  -6  117.46    5.71
   3  -6   6  117.27    5.72
   3   6   6  130.75    6.69
  -3   6  -6  109.48    6.13
  -3  -6  -6  123.94    6.69
  -3  -6  -7   41.59    1.63
  -3   6  -7   41.44    3.51
   3   6   7   42.81    3.96
  -3   6  -7   40.38    3.95
  -3  -6  -7   38.12    3.91
  -3   6  -8   28.31    3.00
  -3  -6  -8   28.44    1.71
  -3  -6  -8   33.59    3.81
   3   6   8   29.24    3.44
  -3   6  -8   27.98    3.52
   3   6   9   14.01    2.53
  -3   6  -9   14.95    2.28
  -3  -6  -9   18.13    3.13
  -3   6  -9   22.15    3.37
  -3  -6  -9   16.09    1.55
  -3   6 -10   30.52    4.05
  -3  -6 -10   27.00    3.67
  -3  -6 -10   31.51    2.28
  -3   6 -10   32.75    3.43
  -3   6 -11    0.38    1.18
  -3   6 -11    4.92    2.48
  -3  -6 -11    2.22    1.62
  -3  -6 -11    3.99    1.07
  -3  -6 -12    2.01    1.73
  -3   6 -12    3.35    1.93
  -3  -6 -13    6.93    2.35
  -3   6 -13    3.81    2.05
  -3   6 -14   -3.29    2.31
  -3  -6 -14    0.61    1.43
  -3  -6 -15    1.05    1.56
  -3   6 -15    2.15    1.76
  -3  -6 -16   28.53    4.53
  -3   7  17   -0.98    1.83
  -3   7  16   32.00    4.50
   3  -7 -16   21.41    3.68
  -3  -7  15   20.98    2.61
  -3   7  15   22.54    3.73
   3  -7 -15   21.21    3.60
   3  -7 -14  109.60    7.96
  -3  -7  14  109.23    5.55
  -3   7  14  104.88    7.35
   3  -7 -13   20.64    3.35
   3  -7 -13   25.84    1.61
  -3   7  13   22.08    3.43
  -3  -7  13   25.52    2.60
   3  -7 -12  308.77    5.13
   3  -7 -12  339.60   12.68
   3  -7 -12  329.02    5.00
  -3   7  12  312.97   11.83
  -3  -7  12  326.46    8.68
  -3   7  11   31.05    3.81
   3  -7 -11   37.24    4.17
   3  -7 -11   29.06    1.30
   3  -7 -11   26.52    1.33
  -3  -7  11   34.16    2.71
   3  -7 -10    6.11    2.06
  -3  -7  10    4.59    1.06
  -3   7  10    4.32    1.78
   3  -7 -10    4.75    1.61
   3  -7  -9  305.22   10.86
   3  -7  -9  305.18   10.33
  -3   7   9  290.84   10.37
  -3  -7   9  303.44    7.15
   3  -7  -8  383.79   11.58
  -3  -7   8  390.24    7.56
   3  -7  -8  384.06   11.37
  -3   7   8  351.51   11.09
   3  -7  -7   56.19    4.40
  -3  -7   7   62.31    2.88
   3  -7  -7   59.71    4.42
  -3   7   7   56.92    4.47
   3  -7  -6   23.13    0.96
   3  -7  -6   24.92    2.98
  -3  -7   6   23.89    1.79
   3  -7  -6   25.05    2.92
   3   7  -6   23.28    1.67
  -3   7   6   23.19    2.90
   3  -7  -5   48.68    3.74
   3  -7  -5   43.74    1.67
   3   7  -5   45.23    2.28
  -3   7   5   43.07    3.68
   3  -7  -4  131.15    5.97
  -3   7   4  123.28    6.04
   3  -7  -4  124.05    3.26
   3   7  -4  121.65    3.78
   3  -7  -3  684.87    8.52
   3  -7  -3  672.89   13.16
  -3   7   3  694.58   13.95
  -3   7   3  689.39   13.33
   3   7  -3  683.55   14.16
  -3   7   3  688.74    8.94
   3   7  -3  671.95    9.36
   3  -7  -2  252.43    7.79
   3   7  -2  233.46    5.75
  -3   7   2  244.60    8.23
  -3   7   2  253.02    7.94
  -3   7   2  251.07    5.87
   3  -7  -2  243.91    5.65
   3  -7  -1   20.83    1.91
   3   7  -1   21.91    1.91
  -3   7   1   18.53    2.45
  -3   7   1   23.26    2.07
   3  -7  -1   19.33    2.37
   3  -7   0    8.80    1.78
  -3   7   0   10.28    1.97
   3  -7   0   11.40    1.51
  -3   7   0   10.37    1.56
   3   7   0    9.92    0.90
  -3  -7  -1   98.99    5.55
   3  -7   1  102.03    4.96
  -3   7  -1   96.32    4.43
   3  -7   2    0.60    1.11
  -3  -7  -2    1.33    1.43
  -3   7  -2    1.49    1.11
   3  -7   3   63.12    4.04
   3  -7   3   64.02    4.53
  -3  -7  -3   63.33    4.59
  -3   7  -3   58.82    3.94
   3  -7   4   92.92    4.94
   3  -7   4   88.42    5.37
  -3   7  -4   84.96    4.75
  -3  -7  -4   88.50    5.44
   3   7   4   88.71    5.43
  -3   7  -4   84.81    4.92
   3  -7   5   14.87    2.10
   3  -7   5   15.38    2.37
  -3   7  -5   16.36    2.34
  -3  -7  -5   15.54    2.52
   3   7   5   20.91    2.79
  -3   7  -5   13.00    2.21
   3  -7   6   59.50    4.27
  -3   7  -6   61.00    4.22
   3  -7   6   56.42    4.45
  -3  -7  -6   64.61    4.96
   3   7   6   57.34    4.49
  -3   7  -6   61.40    4.68
  -3  -7  -7   70.21    1.68
   3  -7   7   72.90    4.84
  -3   7  -7   69.38    4.68
  -3  -7  -7   69.80    5.29
   3   7   7   66.65    4.95
  -3   7  -7   69.41    5.11
  -3  -7  -7   66.00    1.58
  -3   7  -8   54.64    4.29
  -3  -7  -8   51.11    2.03
  -3  -7  -8   51.12    1.99
  -3  -7  -8   55.79    4.83
   3   7   8   57.82    4.75
  -3   7  -8   48.64    4.55
  -3   7  -9    0.13    1.62
  -3  -7  -9    0.86    1.53
  -3  -7  -9    1.03    0.58
  -3   7  -9    1.62    1.23
  -3  -7 -10    6.57    1.04
  -3  -7 -10   11.06    2.55
  -3   7 -10    6.50    2.07
  -3   7 -10    7.27    1.71
  -3  -7 -11   28.17    2.29
  -3  -7 -11   25.78    3.64
  -3   7 -11   37.49    4.45
  -3  -7 -12    0.72    1.54
  -3   7 -12    2.32    1.61
  -3   7 -13   -0.04    1.25
  -3  -7 -13    2.21    1.65
  -3  -7 -14    3.92    2.11
  -3   7 -14    4.38    2.42
  -3  -7 -15   20.41    3.67
  -3  -7 -16    6.05    2.24
  -3   8  16    1.75    1.48
   3  -8 -16    4.49    2.30
  -3   8  15    8.14    2.05
   3  -8 -15    4.08    1.98
  -3  -8  14    4.47    1.30
  -3   8  14    4.05    2.42
   3  -8 -14    6.07    2.21
  -3   8  13  115.24    7.54
  -3  -8  13  113.85    5.18
   3  -8 -13  120.66    7.82
  -3  -8  12   31.63    2.66
  -3   8  12   27.51    3.70
   3  -8 -12   32.31    4.26
  -3  -8  11   40.16    2.77
  -3   8  11   36.23    4.01
   3  -8 -11   40.14    4.37
  -3   8  10   51.67    4.66
  -3  -8  10   48.28    2.85
   3  -8 -10   46.72    4.61
  -3  -8   9   50.70    2.74
  -3   8   9   43.39    4.19
   3  -8  -9   52.40    4.38
   3  -8  -9   40.94    4.17
  -3  -8   8   14.94    1.48
  -3   8   8   13.32    2.53
   3  -8  -8   13.71    2.21
   3  -8  -8   15.29    2.71
  -3  -8   7  476.39    7.41
   3  -8  -7  474.89   12.74
   3  -8  -7  501.82   12.63
  -3   8   7  474.80   12.82
   3  -8  -6  183.18    7.67
   3   8  -6  182.32    4.09
   3  -8  -6  183.51    7.46
  -3   8   6  177.85    7.69
   3  -8  -5  122.43    6.00
   3  -8  -5  126.72    6.11
  -3   8   5  124.73    6.30
   3   8  -5  125.16    3.45
   3  -8  -4   48.33    3.83
  -3   8   4   54.77    4.19
   3   8  -4   51.10    2.34
  -3   8   4   55.92    2.20
   3  -8  -3    7.54    1.77
  -3   8   3    4.31    1.22
  -3   8   3    6.73    0.95
   3   8  -3    5.02    0.85
  -3   8   3    9.99    2.14
  -3   8   2  263.07    8.41
   3   8  -2  248.24    5.78
  -3   8   2  259.91    8.67
  -3   8   2  258.66    6.01
   3  -8  -2  246.92    8.04
   3  -8  -1   33.34    3.04
   3   8  -1   33.86    2.34
  -3   8   1   31.68    3.24
  -3   8   1   32.73    2.99
  -3   8   1   34.88    2.49
   3   8  -1   34.37    1.93
  -3   8   0  111.15    5.37
   3  -8   0  103.56    5.21
  -3   8   0   96.94    5.35
   3   8   0  103.96    2.70
  -3   8   0  101.80    4.43
  -3   8  -1   15.34    2.15
  -3   8  -1   14.10    1.83
   3  -8   1   12.32    2.02
  -3   8  -2   91.12    4.86
   3  -8   2   94.17    5.42
  -3  -8  -2   92.46    5.49
   3  -8   2   86.90    4.77
  -3   8  -2   94.99    4.70
   3  -8   3   71.64    4.44
  -3   8  -3   67.80    4.26
   3  -8   3   74.23    4.88
  -3  -8  -3   70.03    4.86
   3   8   3   75.83    5.08
  -3   8  -3   75.49    4.43
  -3   8  -4   23.92    2.73
   3  -8   4   23.97    2.63
  -3   8  -4   24.05    2.74
   3   8   4   28.45    3.17
  -3  -8  -4   25.86    3.20
   3  -8   4   22.76    2.80
   3  -8   5    1.93    1.28
  -3   8  -5    1.90    1.23
   3  -8   5    1.36    1.28
  -3   8  -5    2.11    1.15
  -3  -8  -5    2.91    1.67
   3   8   5    0.35    1.02
   3  -8   6   16.02    2.41
  -3   8  -6   15.08    2.63
   3  -8   6   16.87    2.64
  -3   8  -6   15.95    2.35
  -3  -8  -6   14.35    2.72
   3   8   6   19.50    2.83
  -3   8  -7  161.42    7.21
   3  -8   7  153.86    7.20
   3  -8   7  158.51    7.73
  -3  -8  -7  168.83    8.14
   3   8   7  165.71    7.91
  -3   8  -7  152.81    7.60
  -3   8  -8   25.39    3.12
  -3  -8  -8   25.27    1.25
  -3  -8  -8   26.24    1.24
  -3   8  -8   24.54    3.28
  -3  -8  -8   29.17    3.58
   3   8   8   23.14    3.14
  -3  -8  -9   48.39    2.25
  -3   8  -9   48.33    4.31
  -3  -8  -9   50.94    2.23
  -3  -8  -9   46.30    4.68
  -3   8  -9   51.80    5.00
  -3  -8 -10    7.82    1.13
  -3   8 -10    2.36    1.68
  -3  -8 -10    4.00    1.88
  -3  -8 -10    6.66    1.08
  -3  -8 -11   14.82    1.64
  -3  -8 -11   13.80    2.82
  -3  -8 -11   11.86    1.48
  -3   8 -11   16.25    3.13
  -3   8 -12   10.95    2.81
  -3  -8 -12    8.67    2.43
  -3  -8 -13   12.45    2.86
  -3   8 -13   11.99    3.02
  -3  -8 -14    5.88    2.32
  -3   8 -14    8.75    2.76
  -3  -8 -15    5.34    2.27
  -3  -8 -16   -0.75    1.41
  -3   9  16   29.66    4.36
   3  -9 -16   33.16    4.69
  -3   9  15   18.83    3.48
   3  -9 -15    8.07    2.50
  -3  -9  14    4.14    1.19
  -3   9  14    6.48    2.45
   3  -9 -14    5.50    2.36
  -3  -9  13   22.44    2.27
  -3   9  13   27.41    3.85
   3  -9 -13   26.91    4.00
  -3  -9  12   40.09    2.80
  -3   9  12   37.16    4.31
   3  -9 -12   38.69    4.64
  -3  -9  11   29.15    2.27
  -3   9  11   32.66    3.95
   3  -9 -11   41.32    4.41
  -3  -9  10    1.32    0.70
  -3   9  10    0.56    1.22
   3  -9 -10    0.38    1.41
  -3   9   9  405.67   12.60
  -3  -9   9  409.24    7.08
   3  -9  -9  440.16   13.32
  -3  -9   8  137.98    3.81
  -3   9   8  131.76    7.12
   3  -9  -8  146.50    7.15
   3  -9  -8  133.67    7.17
  -3   9   7   26.71    3.29
   3  -9  -7   34.51    3.52
   3  -9  -7   29.76    3.40
  -3   9   6  486.09   13.02
   3  -9  -6  504.46   12.83
   3  -9  -6  492.46   12.71
   3  -9  -5   28.11    3.30
  -3   9   5   28.61    3.29
   3  -9  -5   37.96    3.52
   3   9  -5   30.29    1.54
  -3   9   4   94.13    2.65
  -3   9   4  102.33    5.49
   3  -9  -4   91.03    5.27
  -3   9   4   93.25    5.43
   3   9  -4   93.32    2.88
  -3   9   3   22.69    3.25
   3  -9  -3   19.24    2.84
  -3   9   3   11.64    2.36
  -3   9   3   21.13    1.72
   3   9  -3   16.94    2.73
   3   9  -3   15.32    1.55
   3  -9  -2    0.90    1.18
   3   9  -2    0.40    0.55
  -3   9   2    2.50    1.20
  -3   9   2    2.16    0.79
   3   9  -2    1.29    0.52
  -3   9   2    1.56    1.24
   3   9  -1   20.45    1.59
   3  -9  -1   23.99    2.63
  -3   9   1   21.33    2.52
  -3   9   1   25.84    2.16
  -3   9   1   24.17    2.93
  -3   9   0   33.16    3.10
   3  -9   0   32.93    3.18
   3   9   0   29.89    1.56
  -3   9   0   34.46    3.48
   3  -9   0   34.59    3.42
  -3   9   0   30.11    2.47
  -3   9  -1   22.85    2.63
   3  -9   1   27.53    2.89
  -3   9  -1   24.07    2.96
  -3   9  -1   23.54    2.32
   3  -9   1   24.06    2.84
  -3   9  -2   18.23    2.26
   3  -9   2   19.83    2.43
  -3   9  -2   20.41    2.51
   3   9   2   16.79    2.55
   3  -9   2   16.77    2.43
   3  -9   3   58.84    4.13
  -3   9  -3   55.88    4.13
   3  -9   3   59.37    4.55
  -3  -9  -3   62.44    4.85
   3   9   3   67.24    4.84
  -3   9  -3   59.48    4.10
   3  -9   4   44.06    3.64
  -3   9  -4   43.15    3.59
   3  -9   4   50.10    4.14
  -3  -9  -4   50.15    4.33
   3   9   4   51.48    4.34
  -3   9  -4   51.62    3.98
   3  -9   5   29.65    3.19
  -3   9  -5   24.98    3.00
   3  -9   5   32.75    3.43
  -3   9  -5   29.21    3.05
  -3  -9  -5   28.41    3.53
   3   9   5   22.78    2.96
   3  -9   6   53.38    4.35
   3  -9   6   51.77    4.41
  -3   9  -6   52.61    4.13
  -3  -9  -6   56.85    4.87
   3   9   6   56.98    4.65
  -3   9  -6   45.86    4.20
   3  -9   7    1.43    1.60
  -3   9  -7    4.47    1.81
   3  -9   7    5.47    1.78
  -3   9  -7    7.61    1.86
  -3  -9  -7    7.55    2.22
   3   9   7    6.06    1.68
  -3   9  -8  123.08    6.76
  -3  -9  -8  113.69    2.19
   3  -9   8  118.14    7.02
  -3  -9  -8  112.42    2.08
  -3  -9  -8  123.63    7.24
  -3   9  -8  119.04    7.17
   3   9   8  123.27    7.02
  -3  -9  -9   13.14    1.10
  -3   9  -9   14.18    2.56
  -3   9  -9   14.80    3.02
  -3  -9  -9   11.35    2.72
  -3  -9  -9   10.62    0.99
  -3  -9 -10  115.82    3.83
  -3  -9 -10  125.48    3.81
  -3  -9 -10  123.72    7.66
  -3   9 -10  133.58    8.21
  -3  -9 -11    6.88    1.09
  -3   9 -11    4.84    2.17
  -3  -9 -11    4.83    2.00
  -3   9 -12    3.44    1.88
  -3  -9 -12    6.41    2.16
  -3   9 -13    1.42    2.03
  -3  -9 -13    0.34    1.45
  -3  -9 -14    6.78    2.51
  -3   9 -14    9.50    3.05
  -3  -9 -15   12.70    3.02
  -3  -9 -16    6.84    2.67
  -3  10  16    0.09    1.75
   3 -10 -16    1.74    1.40
  -3  10  15   23.39    3.78
   3 -10 -15   17.32    3.36
  -3  10  14   38.35    4.74
   3 -10 -14   34.53    4.57
  -3 -10  13    3.63    1.02
  -3  10  13    0.44    1.42
   3 -10 -13    0.26    1.63
  -3 -10  12   50.74    2.92
  -3  10  12   46.19    4.89
   3 -10 -12   43.76    4.89
  -3  10  11   37.16    4.31
  -3 -10  11   35.18    2.29
   3 -10 -11   37.87    4.35
  -3  10  10   10.91    2.32
  -3 -10  10   14.02    1.29
   3 -10 -10   13.63    2.87
  -3  10   9   24.77    3.36
  -3 -10   9   29.94    1.68
   3 -10  -9   30.87    3.78
  -3  10   8  607.67   15.45
   3 -10  -8  625.80   15.19
   3 -10  -8  647.43   15.79
  -3  10   7  200.20    8.71
   3 -10  -7  207.57    8.46
   3 -10  -7  200.81    8.60
  -3  10   6   19.65    2.89
   3 -10  -6   23.76    2.95
   3 -10  -6   25.82    3.46
   3 -10  -5   51.99    4.21
  -3  10   5   53.57    4.45
   3 -10  -5   55.37    4.24
   3  10  -5   56.42    1.71
  -3  10   4  297.27    9.66
  -3  10   4  311.15    4.63
   3 -10  -4  285.77    9.53
   3 -10  -4  310.19    9.84
  -3  10   4  298.38    9.85
   3  10  -4  302.74    4.66
   3  10  -3   58.87    3.36
   3 -10  -3   67.10    4.61
  -3  10   3   68.12    4.77
   3  10  -3   68.59    5.02
  -3  10   3   72.61    4.76
  -3  10   3   70.20    2.79
   3 -10  -3   72.67    4.75
   3  10  -3   65.73    2.53
   3  10  -2   36.36    2.43
   3 -10  -2   35.56    3.37
   3  10  -2   34.92    2.09
  -3  10   2   34.86    3.50
  -3  10   2   33.63    3.28
  -3  10   2   37.81    2.37
   3 -10  -2   33.51    3.24
   3  10  -1   65.28    2.78
   3 -10  -1   67.17    4.48
  -3  10   1   62.14    4.50
  -3  10   1   63.85    4.38
  -3  10   1   60.39    3.20
   3 -10  -1   63.88    4.47
   3 -10   0   40.27    3.63
   3  10   0   36.82    1.78
  -3  10   0   46.99    3.72
   3 -10   0   37.67    3.45
  -3  10   0   34.60    3.47
   3  10   0   35.51    3.62
  -3  10   0   34.67    2.67
  -3  10  -1    8.31    1.60
   3  10   1    8.68    0.67
   3 -10   1    6.10    1.82
  -3  10  -1    6.07    1.66
  -3  10  -1    7.07    1.57
   3  10   1    8.54    1.90
   3 -10   1    9.62    2.00
   3 -10   2    3.06    1.47
  -3  10  -2    5.79    1.50
  -3  10  -2    6.95    1.62
   3  10   2    4.95    1.43
   3 -10   2    4.40    1.28
   3 -10   3   64.31    4.54
  -3  10  -3   67.01    4.59
   3 -10   3   71.56    4.86
   3  10   3   68.41    4.94
  -3  10  -3   68.91    4.39
   3 -10   4   74.29    4.91
  -3  10  -4   76.10    4.89
   3 -10   4   78.14    5.22
  -3 -10  -4   76.73    5.48
   3  10   4   78.70    5.40
  -3  10  -4   72.79    4.72
   3 -10   5    0.98    1.24
   3 -10   5   -0.24    1.54
  -3  10  -5   -0.02    1.18
  -3  10  -5    1.88    1.26
  -3 -10  -5    1.81    1.54
   3  10   5   -0.03    1.06
   3 -10   6  192.20    8.28
   3 -10   6  187.64    8.36
  -3  10  -6  203.31    8.42
  -3 -10  -6  196.26    8.96
   3  10   6  200.14    8.75
  -3  10  -6  190.26    8.34
   3 -10   7   74.38    5.41
   3 -10   7   75.36    5.48
  -3  10  -7   78.67    5.37
  -3 -10  -7   80.81    5.92
   3  10   7   79.21    5.63
  -3  10  -7   74.36    5.46
  -3 -10  -8    2.71    1.50
  -3  10  -8    2.62    1.40
   3 -10   8    0.80    1.08
  -3  10  -8    1.77    1.10
  -3 -10  -9   49.23    1.86
  -3 -10  -9   50.67    1.83
  -3 -10  -9   41.65    4.51
  -3  10  -9   44.22    4.64
  -3 -10 -10   12.27    1.22
  -3 -10 -10   10.23    1.09
  -3 -10 -10    9.94    2.49
  -3  10 -10   10.49    2.64
  -3 -10 -11   -1.44    1.75
  -3 -10 -11    0.48    0.56
  -3  10 -11    0.30    1.70
  -3 -10 -12   13.33    2.92
  -3  10 -12   14.31    3.28
  -3 -10 -13    2.58    1.89
  -3  10 -13    0.32    1.75
  -3 -10 -14   34.70    4.61
  -3  10 -14   42.59    5.41
  -3 -10 -15    0.86    1.68
  -3 -10 -16   19.95    3.99
  -3  11  15   -0.13    1.34
   3 -11 -15    0.88    1.44
  -3  11  14   18.05    3.43
   3 -11 -14   23.26    3.91
  -3  11  13   31.50    4.27
   3 -11 -13   29.16    4.29
  -3  11  12   26.44    3.63
  -3 -11  12   33.87    2.14
   3 -11 -12   35.90    4.50
  -3 -11  11  124.72    3.51
  -3  11  11  123.34    7.64
   3 -11 -11  122.37    7.85
  -3 -11  10  104.27    2.66
   3 -11 -10   95.31    6.72
  -3  11  10   94.30    6.59
   3 -11  -9  344.56   12.21
  -3  11   9  326.08   11.82
   3 -11  -8   37.76    4.11
  -3  11   8   42.05    4.27
   3 -11  -7   20.21    3.12
   3 -11  -7   19.50    2.70
  -3  11   7   17.68    2.63
   3 -11  -6  126.30    6.76
  -3  11   6  123.01    6.84
   3 -11  -6  122.20    6.74
   3 -11  -5   22.17    2.80
   3 -11  -5   17.28    2.74
   3  11  -5   18.23    2.30
  -3  11   5   14.83    2.54
   3  11  -4   86.53    4.44
   3 -11  -4   75.99    5.14
  -3  11   4   92.04    5.63
  -3  11   4   84.20    2.32
   3 -11  -4   85.60    5.32
   3  11  -4   86.59    2.07
  -3  11   4   86.23    5.49
   3  11  -3    9.87    0.97
  -3  11   3   10.66    2.12
   3 -11  -3   10.73    2.01
   3  11  -3   10.15    1.50
   3 -11  -3    9.23    2.16
  -3  11   3    8.88    1.86
   3  11  -3   11.25    2.31
  -3  11   3   10.79    1.18
  -3  11   2   10.83    2.22
   3 -11  -2   10.16    1.91
   3  11  -2   10.10    1.43
   3 -11  -2   10.30    2.15
   3  11  -2   11.46    1.25
  -3  11   2    7.27    1.64
   3  11  -2   11.74    2.15
  -3  11   2   10.47    1.30
  -3  11   1    2.41    1.50
   3 -11  -1    7.87    1.80
   3  11  -1    5.37    0.93
   3 -11  -1    7.14    1.93
  -3  11   1    2.98    0.86
   3  11  -1    6.00    1.73
  -3  11   1    5.21    1.17
   3 -11   0  135.93    6.62
   3  11   0  133.71    3.61
  -3  11   0  141.75    6.63
   3 -11   0  136.98    6.55
  -3  11   0  127.85    6.61
   3  11   0  143.07    7.09
  -3  11   0  133.69    5.19
   3 -11   1   -0.41    1.24
  -3  11  -1    2.18    1.11
  -3  11  -1    0.73    1.30
   3  11   1    1.44    0.46
  -3  11  -1   -0.37    1.20
   3  11   1    1.16    1.23
   3 -11   1    1.31    1.09
   3 -11   2    0.30    1.15
  -3  11  -2    0.78    1.04
  -3  11  -2   -0.52    0.89
   3  11   2    1.33    0.91
   3 -11   2   -0.01    1.17
   3 -11   3   10.72    2.15
  -3  11  -3   10.41    2.02
  -3  11  -3    9.25    1.88
   3  11   3    9.86    2.10
   3 -11   3   11.43    2.18
   3 -11   4    0.46    1.04
   3 -11   4    0.75    1.16
  -3  11  -4    0.92    1.14
  -3  11  -4    1.09    1.19
  -3 -11  -4   -1.47    1.46
   3  11   4    2.37    1.16
   3 -11   5  172.21    7.85
  -3  11  -5  195.73    8.26
   3 -11   5  180.16    8.06
  -3 -11  -5  179.21    8.45
   3  11   5  186.70    8.49
  -3  11  -5  176.15    7.76
   3 -11   6    2.05    1.20
   3 -11   6    2.56    1.61
  -3  11  -6    3.42    1.84
  -3  11  -6    4.58    1.50
  -3 -11  -6    2.43    1.42
   3  11   6    1.18    1.17
   3 -11   7   95.97    6.34
   3 -11   7  101.81    6.39
  -3  11  -7  114.42    6.70
   3  11   7  100.40    6.50
  -3  11  -7  107.33    6.68
  -3 -11  -7  102.78    6.74
  -3 -11  -8    2.24    1.74
   3 -11   8    3.28    1.34
  -3  11  -8    3.86    1.90
  -3  11  -9    3.61    1.79
  -3 -11  -9    4.99    2.14
  -3 -11  -9    4.53    0.54
  -3 -11  -9    2.70    0.45
  -3 -11 -10   43.23    1.96
  -3  11 -10   55.28    5.46
  -3 -11 -10   38.52    4.43
  -3 -11 -11   16.46    3.17
  -3  11 -11   18.47    3.43
  -3 -11 -12    8.52    2.63
  -3  11 -12   11.28    2.94
  -3 -11 -13    5.36    1.99
  -3  11 -13   10.86    2.79
  -3 -11 -14   10.66    3.00
  -3 -11 -15   -1.45    1.93
  -3 -11 -16   21.82    4.29
   3 -12 -15   82.65    7.32
  -3  12  15   81.18    7.18
   3 -12 -14   50.43    5.54
  -3  12  14   43.76    5.12
  -3  12  13   25.49    3.75
   3 -12 -13   25.52    3.96
  -3  12  12   13.18    2.83
   3 -12 -12   11.24    2.73
  -3  12  11   -1.54    1.48
   3 -12 -11    1.65    1.67
  -3  12  10    3.32    2.05
   3 -12 -10    2.04    1.62
  -3  12   9  364.71   12.76
   3 -12  -9  392.45   13.03
  -3  12   8    6.71    2.10
   3 -12  -8    6.38    1.99
   3 -12  -7  195.40    8.80
   3  12  -7  176.39    7.67
  -3  12   7  208.20    9.28
   3 -12  -6   23.38    3.12
   3 -12  -6   23.17    3.12
   3  12  -6   25.46    2.93
  -3  12   6   20.98    3.03
   3 -12  -5  122.93    6.71
   3 -12  -5  124.59    6.65
   3  12  -5  111.96    5.48
  -3  12   5  116.09    6.67
   3  12  -4   16.79    2.13
   3 -12  -4   20.13    2.87
   3 -12  -4   18.99    2.74
  -3  12   4   20.95    2.88
  -3  12   4   20.79    1.15
  -3  12   4   20.99    2.99
   3  12  -3    2.07    0.54
  -3  12   3    2.16    1.64
   3 -12  -3    2.86    1.23
   3  12  -3    2.02    0.86
   3 -12  -3    2.63    1.49
  -3  12   3    1.21    0.97
   3  12  -3    2.16    1.44
  -3  12   3    2.54    0.72
  -3  12   2   10.28    2.25
   3 -12  -2    9.08    1.86
   3  12  -2    9.02    1.34
   3 -12  -2    9.26    2.10
   3  12  -2   11.20    1.15
  -3  12   2    6.30    1.75
   3  12  -2    9.23    2.19
  -3  12   2   11.61    1.40
   3 -12  -1   83.83    5.25
   3  12  -1   83.12    3.45
   3 -12  -1   76.01    5.07
  -3  12   1   83.28    5.37
  -3  12   1   80.09    5.24
   3  12  -1   86.29    5.81
  -3  12   1   77.84    3.80
   3 -12   0  185.18    7.86
  -3  12   0  184.70    7.95
   3  12   0  180.41    4.46
   3 -12   0  178.87    7.70
  -3  12   0  187.62    8.15
   3  12   0  197.84    8.66
  -3  12   0  179.16    6.12
   3 -12   1   49.98    4.19
   3 -12   1   43.99    3.93
   3  12   1   45.13    1.89
  -3  12  -1   49.04    4.22
  -3  12  -1   45.88    4.21
   3  12   1   55.57    4.60
  -3  12  -1   47.24    3.41
   3 -12   2   -1.06    1.38
  -3  12  -2    1.30    1.15
  -3  12  -2    0.04    0.89
   3  12   2   -0.14    0.92
   3 -12   2   -0.32    1.04
   3 -12   3   40.90    3.93
  -3  12  -3   37.93    3.77
   3 -12   3   39.76    3.95
   3  12   3   47.09    4.36
  -3  12  -3   35.84    3.35
  -3  12  -4    4.05    1.45
   3 -12   4    5.35    1.68
  -3  12  -4    7.56    1.96
   3  12   4    2.38    1.23
   3 -12   4    5.98    1.67
   3 -12   5    1.49    0.92
  -3  12  -5    3.04    1.06
   3 -12   5    0.80    1.28
  -3  12  -5    2.48    1.61
  -3 -12  -5    0.66    1.35
   3  12   5    1.20    1.10
   3 -12   6   24.77    3.21
  -3  12  -6   20.77    2.95
   3 -12   6   17.79    2.84
  -3 -12  -6   22.00    3.34
   3  12   6   21.17    3.06
  -3  12  -6   21.59    2.97
   3 -12   7    5.85    2.14
  -3 -12  -7    3.66    1.85
   3 -12   7    3.09    1.43
  -3  12  -7    3.74    1.77
  -3 -12  -8   36.75    4.34
  -3  12  -8   36.01    4.28
  -3 -12  -9   92.68    6.73
  -3  12  -9   87.46    6.58
  -3 -12  -9   76.60    1.92
  -3 -12  -9   84.38    1.85
  -3 -12 -10    0.71    1.44
  -3  12 -10   -4.55    2.73
  -3 -12 -11    9.52    2.59
  -3  12 -11   20.48    3.79
  -3 -12 -12    5.96    1.83
  -3  12 -12    4.00    1.96
  -3 -12 -13   -0.63    1.48
  -3  12 -13    0.53    1.82
  -3 -12 -14   -1.40    1.69
  -3 -12 -15    1.27    1.82
  -3 -12 -16   -0.49    1.87
   3 -13 -15   17.07    3.58
  -3  13  14  120.26    8.61
   3 -13 -14  122.04    8.68
  -3  13  13    4.50    2.27
   3 -13 -13    3.21    1.42
  -3  13  12   -1.34    1.81
   3 -13 -12   -0.61    1.66
  -3  13  11    3.27    1.56
   3 -13 -11    2.46    1.83
  -3  13  10   35.62    4.23
   3 -13 -10   37.17    4.29
  -3  13   9   86.97    6.48
   3 -13  -9  107.28    7.12
   3 -13  -8   21.54    3.23
  -3  13   8   24.54    3.68
   3  13  -8   23.97    3.09
   3 -13  -7   76.82    5.75
  -3  13   7   75.61    5.74
   3  13  -7   76.08    5.13
   3 -13  -6  172.98    8.37
   3  13  -6  172.63    7.32
  -3  13   6  164.60    8.31
   3  13  -5   28.42    3.01
   3 -13  -5   36.65    3.99
  -3  13   5   34.55    3.70
  -3  13   5   28.72    3.57
   3 -13  -5   34.98    3.69
   3  13  -4  117.85    5.35
   3 -13  -4  121.87    6.78
  -3  13   4  115.95    6.68
  -3  13   4  132.23    7.03
  -3  13   4  122.90    2.78
   3 -13  -4  126.96    6.71
   3  13  -3  413.41    9.25
   3 -13  -3  385.27   11.80
  -3  13   3  411.03   12.41
   3  13  -3  454.41   13.98
  -3  13   3  438.07   12.69
  -3  13   3  418.37    6.97
   3 -13  -3  440.87   12.27
   3  13  -3  417.43    4.71
   3  13  -2  102.67    4.31
   3 -13  -2  107.28    6.26
   3  13  -2  111.73    3.43
  -3  13   2   95.35    5.99
  -3  13   2  108.65    6.38
   3  13  -2  101.19    6.59
  -3  13   2  108.05    4.12
   3 -13  -2  102.45    5.91
   3 -13  -1    8.39    1.87
  -3  13   1    8.00    1.36
   3 -13  -1    7.66    2.15
   3  13  -1    4.79    1.00
  -3  13   1    7.66    1.96
   3  13  -1    6.51    1.94
  -3  13   1    5.88    1.98
   3 -13   0  182.87    7.96
   3  13   0  196.07    4.98
  -3  13   0  199.73    8.51
   3 -13   0  184.74    8.08
  -3  13   0  200.73    8.52
   3  13   0  202.41    8.97
  -3  13   0  196.75    6.54
   3 -13   1   32.52    3.44
   3 -13   1   36.83    3.76
   3  13   1   40.23    1.96
  -3  13  -1   44.52    4.10
  -3  13  -1   29.21    3.46
   3  13   1   37.20    3.81
  -3  13  -1   35.30    3.10
   3 -13   2    1.88    1.29
  -3  13  -2    5.95    1.58
  -3  13  -2    3.19    1.32
   3  13   2    4.14    0.57
   3  13   2    5.25    1.66
   3 -13   2    4.76    1.34
   3 -13   3   -0.82    1.28
  -3  13  -3    0.82    1.08
  -3  13  -3    0.54    1.12
   3  13   3    2.13    1.39
   3 -13   3    0.00    0.95
  -3  13  -4    2.01    1.08
   3 -13   4    2.01    1.63
   3 -13   4    0.03    0.95
   3  13   4    1.38    1.28
  -3  13  -4    1.94    1.50
   3 -13   5   -1.26    1.45
   3 -13   5    0.29    1.27
   3  13   5    0.51    1.18
  -3  13  -5   -0.48    1.44
   3 -13   6   23.25    3.36
   3  13   6   24.57    3.37
  -3  13  -6   23.22    3.18
   3 -13   6   25.13    3.27
  -3  13  -7   25.52    3.37
   3 -13   7   27.18    3.46
  -3 -13  -7   27.66    3.75
   3 -13   7   29.35    3.76
  -3 -13  -8   56.82    5.30
   3 -13   8   50.22    5.03
  -3  13  -8   57.08    5.24
  -3  13  -9   13.88    2.81
  -3 -13  -9   15.62    2.97
  -3  13 -10   71.17    6.28
  -3 -13 -10   63.33    5.84
  -3 -13 -11   -0.92    1.42
  -3  13 -11    2.58    2.03
  -3 -13 -12    5.22    2.19
  -3  13 -12    4.62    2.04
  -3 -13 -13    1.70    1.57
  -3  13 -13    7.12    2.82
  -3 -13 -14    4.45    2.09
  -3 -13 -15    0.62    1.52
   3 -14 -14   36.47    4.88
  -3  14  14   36.24    4.78
  -3  14  13   78.30    6.85
   3 -14 -13   87.98    7.34
  -3  14  12    1.29    1.88
   3 -14 -12   -1.08    1.90
  -3  14  11    2.16    1.55
   3 -14 -11    2.23    1.47
  -3  14  10   58.47    5.48
   3 -14 -10   61.96    5.61
  -3  14   9    6.89    1.98
   3 -14  -9    9.29    2.40
   3 -14  -8   41.25    4.43
   3  14  -8   44.02    4.12
  -3  14   8   41.54    4.53
   3  14  -7   33.23    3.53
  -3  14   7   40.63    4.46
   3 -14  -7   36.57    4.17
   3  14  -6    0.06    1.05
  -3  14   6    1.14    1.49
   3 -14  -6    1.64    1.49
   3  14  -5  136.33    6.33
  -3  14   5  128.78    7.43
   3 -14  -5  145.27    7.72
   3  14  -4  590.99   12.14
   3 -14  -4  585.37   14.93
  -3  14   4  592.81   15.24
  -3  14   4  600.22    6.31
   3 -14  -4  598.90   14.88
  -3  14   3   -3.06    2.01
   3 -14  -3   -0.50    1.13
   3  14  -3    0.50    0.87
  -3  14   3    0.27    1.00
   3  14  -3   -1.11    1.51
  -3  14   3    0.63    0.59
   3  14  -2  595.88   10.76
   3 -14  -2  574.21   14.64
   3  14  -2  616.90    7.66
  -3  14   2  592.16   15.05
  -3  14   2  629.76   15.50
   3  14  -2  647.50   16.56
  -3  14   2  601.14    9.86
   3 -14  -2  629.15   14.87
   3 -14  -1   52.79    4.33
   3  14  -1   52.69    2.98
   3 -14  -1   47.72    4.38
  -3  14   1   45.84    4.25
  -3  14   1   56.09    4.62
   3  14  -1   51.09    4.62
  -3  14   1   45.99    3.05
  -3  14   0   24.18    2.49
   3  14   0   22.75    1.85
   3 -14   0   25.75    3.16
  -3  14   0   20.85    2.86
  -3  14   0   21.26    2.91
   3  14   0   28.54    3.50
   3 -14   0   27.16    3.22
   3 -14   1  158.43    7.58
   3 -14   1  164.64    7.77
  -3  14  -1  179.24    8.28
   3  14   1  164.60    4.31
  -3  14  -1  158.25    7.73
   3  14   1  170.86    8.30
  -3  14  -1  158.45    6.34
   3 -14   2   12.19    2.56
  -3  14  -2   15.18    2.51
   3  14   2   13.46    1.07
   3  14   2   17.19    2.71
   3 -14   2   14.56    2.55
  -3  14  -2   10.92    1.99
   3 -14   3    4.75    1.87
   3  14   3    5.57    1.76
   3 -14   3    3.80    1.32
  -3  14  -3    4.57    1.44
   3 -14   4   82.43    5.64
   3 -14   4   79.73    5.78
   3  14   4   88.36    6.10
  -3  14  -4   87.96    5.43
   3 -14   5   89.85    6.28
  -3  14  -5   86.02    5.64
   3 -14   5   90.89    6.02
  -3  14  -6    5.05    1.97
   3 -14   6    6.33    1.86
   3 -14   6    3.46    1.92
   3 -14   7    7.91    2.32
  -3  14  -7   10.78    2.56
  -3  14  -8   -3.86    2.38
  -3 -14  -8    1.93    1.67
   3 -14   8    0.34    1.83
  -3 -14  -9   76.14    6.31
  -3  14  -9   79.69    6.45
  -3 -14 -10    5.56    1.88
  -3  14 -10    6.17    2.33
  -3 -14 -11    0.73    1.36
  -3  14 -11    1.27    1.57
  -3 -14 -12    1.41    1.57
  -3  14 -12   -2.19    1.97
  -3 -14 -13    6.22    2.31
  -3 -14 -14    2.21    1.51
  -3 -14 -15   -1.71    1.52
   3 -15 -14    3.03    2.09
  -3  15  13    7.15    2.38
   3 -15 -13    7.15    2.17
  -3  15  12   22.38    3.74
   3 -15 -12   21.56    3.71
  -3  15  11   19.98    3.62
   3 -15 -11   14.59    3.03
  -3  15  10   12.44    2.87
   3 -15 -10    6.26    2.07
  -3  15   9   19.21    3.30
   3 -15  -9   16.84    3.15
  -3  15   8  129.29    7.84
   3  15  -8  113.82    6.81
   3 -15  -8  131.94    7.90
  -3  15   7  475.48   14.95
   3  15  -7  471.20   12.99
   3 -15  -7  489.29   14.82
  -3  15   6  136.98    7.92
   3  15  -6  130.50    6.60
   3 -15  -6  126.37    7.51
  -3  15   5  375.17   12.66
   3  15  -5  356.39   10.25
   3 -15  -5  348.88   12.11
   3  15  -4    5.13    1.42
   3 -15  -4    6.30    2.14
  -3  15   4    1.90    1.47
  -3  15   4    5.31    0.75
   3  15  -3  297.20    8.31
   3 -15  -3  300.49   10.95
  -3  15   3  296.82   11.04
   3 -15  -3  326.53   10.97
  -3  15   3  314.71    6.32
   3 -15  -2    0.31    1.24
   3  15  -2    0.13    0.81
   3  15  -2   -0.38    0.56
   3  15  -2   -1.11    0.58
   3 -15  -2   -0.43    0.98
  -3  15   2   -2.50    1.90
  -3  15   2   -0.74    0.84
   3  15  -1  286.98    7.25
   3 -15  -1  281.91   10.46
  -3  15   1  281.31   10.48
  -3  15   1  289.96    7.70
   3 -15  -1  305.03   10.41
   3 -15   0  171.91    7.87
   3 -15   0  145.51    7.54
   3  15   0  150.81    4.84
  -3  15   0  158.85    7.87
   3  15   0  167.91    8.52
  -3  15   0  161.84    6.13
   3 -15   1   -1.16    1.78
  -3  15  -1    1.01    1.51
  -3  15  -1   -1.20    1.23
   3  15   1   -0.16    0.54
   3  15   1    0.03    1.45
   3 -15   1    1.01    1.19
   3 -15   2   10.48    2.39
   3  15   2   12.17    1.13
   3  15   2   10.68    2.34
   3 -15   2   11.64    2.23
  -3  15  -2    8.25    1.91
   3 -15   3   76.38    5.71
   3 -15   3   81.60    5.65
  -3  15  -3   76.33    5.09
   3 -15   4   24.99    3.22
  -3  15  -4   26.01    3.17
   3 -15   4   27.95    3.61
   3 -15   5   89.55    6.27
   3 -15   5   84.41    5.83
  -3  15  -5   88.02    5.82
   3 -15   6   16.14    2.99
  -3  15  -6   22.31    3.31
   3 -15   7   56.57    5.44
  -3  15  -7   53.77    5.12
   3 -15   8   51.80    5.27
  -3  15  -8   52.14    5.15
  -3 -15  -9    7.54    2.19
  -3  15  -9    5.72    2.25
  -3 -15 -10   11.52    2.57
  -3  15 -10   10.14    2.68
  -3 -15 -11    1.79    1.87
  -3  15 -11   -2.64    1.84
  -3 -15 -12   -4.95    2.23
  -3  15 -12   -0.58    1.83
  -3 -15 -13   10.36    2.65
  -3 -15 -14    6.83    2.21
  -3  16  13   56.50    6.03
   3 -16 -13   58.02    6.13
  -3  16  12    4.83    1.93
   3 -16 -12   -1.25    1.95
  -3  16  11    6.79    2.23
   3 -16 -11    2.26    1.61
  -3  16  10    5.81    2.16
   3 -16 -10    8.40    2.50
  -3  16   9   82.18    6.56
   3 -16  -9   96.03    6.95
  -3  16   8   61.94    5.65
   3 -16  -8   65.17    5.72
  -3  16   7  243.20   10.91
   3 -16  -7  256.21   10.93
   3  16  -7  242.00    9.63
  -3  16   6    2.08    1.56
   3 -16  -6    5.47    2.00
   3  16  -6    4.17    1.52
  -3  16   5   51.78    4.98
   3 -16  -5   53.95    5.02
   3  16  -5   48.83    3.99
  -3  16   4    9.56    0.93
   3  16  -4    7.51    1.73
   3 -16  -4    8.20    2.22
  -3  16   4    9.82    2.44
  -3  16   3   -0.56    0.70
  -3  16   3   -0.12    1.54
   3  16  -3    0.82    0.88
   3 -16  -3   -0.66    1.53
  -3  16   2    5.54    1.22
   3  16  -2    5.16    0.72
   3  16  -2    3.60    0.62
  -3  16   2    7.31    2.11
   3 -16  -2    2.74    1.77
   3  16  -2    3.82    1.03
  -3  16   1   14.01    1.90
   3  16  -1   12.75    1.27
   3 -16  -1   11.33    2.20
  -3  16   1   12.53    2.72
   3 -16  -1    8.41    2.25
   3  16  -1   12.27    1.67
   3  16   0  181.94    5.15
   3 -16   0  173.53    8.38
  -3  16   0  174.39    8.43
   3  16   0  169.13    5.37
   3 -16   0  189.61    8.42
  -3  16   0  180.27    6.57
   3 -16   1  250.80   10.26
   3  16   1  242.19    5.93
  -3  16  -1  249.90   10.05
   3 -16   1  250.03    9.70
  -3  16  -1  240.34    8.10
   3  16   2    9.66    1.15
  -3  16  -2    9.22    1.88
   3 -16   2   10.91    2.16
   3 -16   2    6.35    1.87
   3 -16   3    1.56    1.00
   3 -16   3    3.63    1.84
  -3  16  -3    2.05    1.55
   3 -16   4   20.34    3.00
  -3  16  -4   20.07    3.01
   3 -16   4   22.81    3.37
  -3  16  -5   49.06    4.54
   3 -16   5   47.89    4.87
  -3  16  -6   90.82    6.40
   3 -16   6   93.84    6.85
   3 -16   7    1.20    1.38
  -3  16  -7   -1.29    1.64
   3 -16   8    5.10    2.23
  -3  16  -8    3.33    1.95
  -3  16  -9   34.57    4.49
  -3  16 -10    0.68    1.59
  -3 -16 -11   15.98    3.18
  -3  16 -11   17.24    3.44
  -3 -16 -12   -3.24    1.98
  -3 -16 -13   -0.01    1.37
  -3 -16 -14    1.03    1.68
   3 -17 -13   21.04    4.01
  -3  17  12    4.06    1.87
   3 -17 -12    5.04    2.07
  -3  17  11   39.77    4.82
   3 -17 -11   46.36    5.32
  -3  17  10    0.28    1.57
   3 -17 -10    3.31    1.99
  -3  17   9   -2.43    2.06
   3 -17  -9    2.28    1.69
  -3  17   8   84.97    6.75
   3 -17  -8   97.04    6.99
   3 -17  -7   12.78    2.93
  -3  17   7   18.32    3.24
   3  17  -7   12.90    2.38
  -3  17   6   11.54    2.72
   3 -17  -6    8.02    2.14
   3  17  -6   10.30    2.13
  -3  17   5  122.48    7.62
   3 -17  -5  126.63    7.70
   3  17  -5  120.31    6.32
  -3  17   4    5.14    0.72
   3 -17  -4    5.19    2.07
   3  17  -4    5.52    1.45
  -3  17   4    9.71    2.54
  -3  17   3    2.77    0.84
  -3  17   3    3.57    1.95
   3 -17  -3    2.91    1.64
   3  17  -3    1.64    1.09
   3 -17  -2   58.98    5.18
   3  17  -2   47.64    3.44
   3  17  -2   51.87    1.81
  -3  17   2   52.61    4.79
   3  17  -2   51.52    1.73
  -3  17   2   56.62    3.29
   3 -17  -1    2.60    1.53
   3  17  -1    3.85    1.17
  -3  17   1    5.30    2.04
   3  17  -1    2.56    0.61
  -3  17   1    4.21    1.20
  -3  17   0    2.24    1.62
  -3  17   0    4.84    1.40
   3  17   0    3.69    1.08
   3 -17   0    5.02    2.04
   3  17   0    4.97    0.97
   3  17   1   -0.70    0.60
  -3  17  -1    0.29    1.49
  -3  17  -1   -0.88    1.35
   3  17   1   -0.42    0.75
   3 -17   1   -1.94    1.79
   3 -17   2  155.49    8.29
   3  17   2  145.00    4.51
   3 -17   2  150.41    7.68
  -3  17  -2  149.03    6.91
  -3  17  -3   16.56    2.70
   3 -17   3   13.35    2.86
  -3  17  -4  183.91    8.47
   3 -17   4  197.88    9.82
  -3  17  -5    1.96    1.53
   3 -17   5    2.96    1.63
  -3  17  -6   45.63    4.62
   3 -17   6   47.29    5.03
  -3  17  -7   13.47    2.68
   3 -17   7   13.87    3.02
  -3  17  -8   67.66    6.07
   3 -17   8   66.96    6.13
  -3  17  -9    2.81    1.84
  -3  17 -10   13.91    3.03
  -3  17 -11   -1.54    1.53
   3 -18 -12   35.94    4.76
  -3  18  11    1.28    1.51
   3 -18 -11    2.82    1.69
  -3  18  10   13.70    2.91
   3 -18 -10   18.08    3.36
  -3  18   9    1.24    1.51
   3 -18  -9    2.28    1.75
  -3  18   8   16.08    3.08
   3 -18  -8    9.68    2.51
  -3  18   7   26.57    3.92
   3 -18  -7   27.03    3.88
   3  18  -6   67.08    5.05
  -3  18   6   67.82    5.92
   3 -18  -6   64.47    5.68
   3  18  -5   23.50    2.99
  -3  18   5   22.37    3.40
   3 -18  -5   22.55    3.61
  -3  18   4   87.63    6.51
  -3  18   4   92.44    2.93
   3 -18  -4   89.00    6.52
   3  18  -4   89.39    5.32
   3 -18  -3    3.99    2.09
   3  18  -3    0.95    1.04
  -3  18   3    0.27    1.49
  -3  18   3    0.73    0.75
  -3  18   2    7.71    2.28
   3  18  -2    6.51    0.55
  -3  18   2    8.63    1.51
   3  18  -2    6.93    0.58
   3 -18  -2    5.57    1.97
   3  18  -2    7.31    1.62
  -3  18   1    1.31    1.00
   3  18  -1    2.09    1.02
   3 -18  -1    2.00    1.64
  -3  18   1    2.26    1.49
   3  18  -1    2.21    0.63
   3  18   0   32.76    2.62
   3 -18   0   31.81    3.83
  -3  18   0   27.07    3.65
   3  18   0   32.54    2.27
  -3  18   0   31.24    2.89
   3  18   1    6.86    1.26
  -3  18  -1    7.46    2.02
  -3  18  -1    6.13    1.66
   3  18   1    4.53    1.07
   3 -18   1    7.47    2.21
   3  18   2    1.65    0.66
   3  18   2    3.50    1.11
  -3  18  -2    4.64    1.66
   3 -18   2    2.78    1.84
   3  18   3  124.01    5.62
  -3  18  -3  131.21    6.98
   3 -18   3  133.88    7.99
   3  18   4   27.27    2.84
  -3  18  -4   25.61    3.32
   3 -18   4   29.02    3.99
  -3  18  -5   78.62    5.94
   3 -18   5   76.24    6.38
  -3  18  -6  105.74    7.03
   3 -18   6  104.07    7.51
  -3  18  -7    7.06    2.37
   3 -18   7    8.49    2.67
  -3  18  -8   44.98    4.92
   3 -18   8   45.52    5.33
  -3  18  -9   10.82    2.86
  -3  18 -10    7.20    2.53
   3 -19 -11   38.28    4.90
  -3  19  11   31.67    4.61
   3 -19 -10    2.22    1.72
  -3  19  10    1.97    1.71
   3 -19  -9   23.43    3.81
  -3  19   9   18.00    3.39
   3 -19  -8    2.35    1.53
  -3  19   8    2.70    1.95
   3 -19  -7    2.22    1.61
  -3  19   7    2.38    1.65
   3 -19  -6    3.18    1.72
  -3  19   6    1.35    1.33
  -3  19   5   48.68    4.98
   3  19  -5   44.78    4.13
   3 -19  -5   58.65    5.57
  -3  19   4   93.82    6.91
   3  19  -4  106.14    5.93
  -3  19   4  109.34    3.32
   3 -19  -4   95.62    6.94
  -3  19   3  172.50    9.15
   3 -19  -3  170.34    9.08
   3  19  -3  163.41    6.98
  -3  19   3  170.64    5.30
  -3  19   2   77.86    6.05
   3 -19  -2   82.13    6.39
  -3  19   2   83.82    4.20
   3  19  -2   87.48    4.96
   3 -19  -1   42.57    4.68
   3  19  -1   38.31    3.11
   3  19  -1   40.97    2.09
  -3  19   1   35.53    4.10
  -3  19   1   42.51    3.25
   3  19   0    0.50    0.72
  -3  19   0    1.69    0.98
  -3  19   0    1.81    1.45
   3  19   0    1.49    0.76
   3 -19   0    0.89    1.45
   3  19   1   15.98    1.82
  -3  19  -1   16.67    2.95
  -3  19  -1   18.33    2.56
   3  19   1   17.43    1.92
   3 -19   1   21.72    3.50
   3  19   2    0.72    0.70
   3  19   2   -0.91    0.93
  -3  19  -2   -0.14    1.20
   3  19   3   16.42    2.26
  -3  19  -3   17.86    2.86
   3 -19   3   18.00    3.14
   3  19   4   35.42    3.40
  -3  19  -4   30.05    3.75
   3 -19   4   36.83    4.66
   3  19   5  144.98    6.95
  -3  19  -5  146.14    8.12
   3 -19   5  164.80    9.42
   3  19   6    1.63    1.38
  -3  19  -6    2.35    1.60
   3 -19   6    2.94    1.54
   3  19   7   80.31    5.74
  -3  19  -7   85.35    6.72
   3 -19   7   94.03    7.51
  -3  19  -8    2.87    1.79
   3  19   8    1.00    1.43
   3 -19   8    1.56    1.78
  -3  19  -9   -4.02    1.80
   3  19   9   -0.01    1.13
  -3  19 -10   -1.95    2.05
   3  19  10    0.79    1.30
   3  19  11   14.56    3.08
   3 -20 -10    0.07    1.43
  -3  20  10    5.82    2.36
  -3  20   9    1.29    1.75
   3 -20  -9    2.31    1.64
  -3  20   8    0.07    1.40
   3 -20  -8    0.97    1.40
  -3  20   7   16.32    3.25
   3 -20  -7   16.52    2.96
  -3  20   6    0.71    1.42
   3 -20  -6   -0.71    1.54
  -3  20   5  137.82    8.54
   3 -20  -5  140.24    8.60
   3  20  -5  124.50    6.89
  -3  20   4  121.58    7.94
   3  20  -4  107.22    6.16
   3 -20  -4  118.24    7.85
   3 -20  -3   -0.72    1.73
   3  20  -3    1.07    1.08
  -3  20   3    2.91    1.54
  -3  20   3   -0.07    0.63
  -3  20   2   14.76    3.00
  -3  20   2   13.47    1.84
   3  20  -2   13.40    2.13
   3 -20  -2   12.63    2.72
   3 -20  -1   70.70    5.93
   3  20  -1   67.84    4.27
  -3  20   1   70.00    5.85
   3  20  -1   70.09    2.66
  -3  20   1   69.21    4.24
   3  20   0    9.34    1.57
  -3  20   0    9.01    2.61
  -3  20   0   13.03    2.10
   3  20   0   13.45    1.52
   3 -20   0   16.82    3.11
   3  20   1  227.31    6.75
   3 -20   1  231.02   10.88
  -3  20  -1  220.90    8.56
  -3  20  -1  216.18   10.11
   3  20   2   81.33    4.34
  -3  20  -2   75.25    5.27
   3 -20   2   78.12    6.40
   3  20   3   37.32    3.33
   3 -20   3   28.86    4.29
  -3  20  -3   35.11    3.91
   3 -20   4   11.93    3.11
   3  20   4   13.09    2.21
  -3  20  -4   12.72    2.48
   3 -20   5    0.42    1.35
   3  20   5    1.64    1.39
  -3  20  -5    1.31    1.50
   3  20   6  128.31    7.02
   3 -20   6  129.92    8.95
  -3  20  -6  125.20    7.94
  -3  20  -7    6.59    2.30
   3 -20   7    5.97    2.42
   3  20   7    5.84    1.84
  -3  20  -8   -1.37    1.80
   3  20   8   -0.28    1.09
  -3  20  -9    8.07    2.37
   3  20   9    4.02    2.09
   3  20  10   25.24    3.93
   3  20  11   26.84    3.99
  -3  21   9   16.69    3.32
   3 -21  -9   13.56    3.12
  -3  21   8   28.04    4.25
   3 -21  -8   24.32    3.94
  -3  21   7    9.69    2.41
   3 -21  -7   15.99    3.29
  -3  21   6   90.54    7.23
   3 -21  -6   96.50    7.40
  -3  21   5    0.93    1.62
   3 -21  -5    0.97    1.31
  -3  21   4   -1.23    1.82
   3 -21  -4   -1.12    1.95
  -3  21   3   11.90    2.83
   3  21  -3    8.39    1.85
   3 -21  -3    7.70    2.20
  -3  21   2    0.53    1.54
  -3  21   2    3.16    1.14
   3  21  -2    2.80    0.98
  -3  21   1   14.94    2.93
   3 -21  -1   11.29    2.73
  -3  21   1   14.83    2.07
  -3  21   0  177.79    9.44
   3 -21   0  184.63    9.82
  -3  21   0  205.23    7.92
  -3  21  -1   12.13    2.85
  -3  21  -1   13.52    2.37
   3 -21   1   14.51    2.99
   3  21   1   13.71    1.74
   3  21   2  255.91    7.91
   3 -21   2  243.84   11.67
  -3  21  -2  245.83    9.64
  -3  21  -3   25.29    3.39
   3 -21   3   28.64    4.23
   3  21   3   27.40    2.87
  -3  21  -4   -2.30    1.62
   3 -21   4   -0.25    1.55
   3  21   4    0.56    1.02
  -3  21  -5    1.50    1.41
   3  21   5    2.61    1.25
  -3  21  -6   -0.14    1.43
   3 -21   6    1.35    1.69
   3  21   6   -0.69    1.16
   3 -21   7    3.23    2.09
   3  21   7    0.54    0.98
  -3  21  -8   24.62    3.95
   3  21   8   20.94    3.23
  -3  21  -9   22.92    4.12
   3  21   9   21.07    3.39
   3  21  10   -0.16    1.51
   3 -22  -8   46.01    5.41
  -3  22   8   34.46    4.91
   3 -22  -7   15.23    3.29
  -3  22   7   10.99    2.84
   3 -22  -6    2.01    1.89
  -3  22   6   -1.60    1.91
   3 -22  -5   47.17    5.20
  -3  22   5   40.44    4.92
   3 -22  -4   43.14    5.07
  -3  22   4   38.77    4.83
  -3  22   3    0.07    1.27
   3 -22  -3    2.20    1.93
  -3  22   2    0.83    1.40
   3 -22  -2    1.33    1.44
   3 -22  -1   23.90    3.79
  -3  22   1   18.92    3.28
  -3  22   1   19.03    2.46
   3 -22   0    8.41    2.54
  -3  22   0    9.76    1.92
  -3  22   0    7.75    2.18
   3 -22   1   14.52    3.15
  -3  22  -1   12.13    2.71
  -3  22  -1   13.26    2.34
   3 -22   2    8.15    2.55
  -3  22  -2    5.62    1.94
   3  22   3   39.05    3.40
  -3  22  -3   38.26    4.12
   3 -22   3   42.40    5.10
   3  22   4   82.83    5.15
   3 -22   4   66.69    6.34
  -3  22  -4   67.91    5.67
   3 -22   5    1.12    1.68
   3  22   5    3.99    1.51
  -3  22  -5    5.17    1.97
   3  22   6   41.13    4.13
  -3  22  -6   44.13    4.99
   3  22   7    2.86    1.55
  -3  22  -7   -1.23    1.36
   3  22   8   -1.84    1.45
  -3  22  -8   -3.08    2.29
   3  22   9   28.17    3.91
   3  22  10    1.89    1.64
  -3  23   7    3.67    1.92
  -3  23   6    1.37    1.70
   3 -23  -6    2.31    2.13
  -3  23   5   75.87    6.77
   3 -23  -5   73.40    6.57
  -3  23   4   69.16    6.40
   3 -23  -4   88.36    7.18
  -3  23   3    3.82    1.70
   3 -23  -3   11.02    2.64
  -3  23   2    2.68    1.81
   3 -23  -2    0.91    1.63
   3 -23  -1   16.35    3.14
  -3  23   1   22.38    3.67
   3 -23   0    1.58    1.49
  -3  23   0   -1.71    1.57
  -3  23  -1    0.00    0.94
   3 -23   1    1.04    1.82
  -3  23  -2    2.49    1.48
   3 -23   2   -1.24    2.11
  -3  23  -3   27.32    3.61
   3 -23   3   30.79    4.40
  -3  23  -4   12.28    2.66
  -3  23  -5   50.90    5.25
   3  23   6   10.23    2.24
  -3  23  -6    7.16    2.44
   3  23   7   19.66    3.10
  -3  23  -7   19.30    3.30
   3  23   8   -0.18    1.33
  -3  23  -8    3.49    1.83
   3  23   9    4.69    1.79
  -3  24   6    2.72    1.61
  -3  24   5   -5.02    2.23
  -3  24   4    6.42    2.30
  -3  24   3   10.73    2.79
   3 -24  -3    8.39    2.64
   3 -24  -2   72.67    6.62
  -3  24   2   68.91    6.33
   3 -24  -1   40.00    4.99
  -3  24   1   38.87    4.80
   3 -24   0   11.84    2.81
  -3  24   0   11.56    2.78
  -3  24  -2   19.10    3.02
  -3  24  -3   20.91    3.27
  -3  24  -4   46.45    4.91
  -3  24  -5    2.68    1.80
  -3  24  -6   24.67    3.89
  -3  24  -7    8.77    2.41
  -3  25   5   17.15    3.39
  -3  25   4   71.19    6.71
  -3  25   3   24.75    3.98
  -3  25   2    9.94    2.67
  -3  25   1    3.54    2.01
  -3  25   0   22.08    3.74
  -3  25  -4   97.35    7.22
  -3  25  -5   -2.80    1.84
  -3  25  -6   17.16    3.43
  -3  26   4   -0.38    1.74
  -3  26   3  100.55    8.06
  -3  26   2    6.10    2.18
  -3  26   1    2.54    1.31
  -3  26   0    6.74    2.59
  -3  27   3   77.76    7.10
  -3  27   2    8.27    2.59
  -3  27   1    1.67    1.85
  -4   0  18    7.83    2.48
  -4   0  17    1.33    1.03
  -4   0  16   78.74    6.39
  -4   0  15    0.24    1.40
  -4   0  14   49.43    4.81
  -4   0  13    0.51    1.13
  -4   0  12    1.77    1.46
  -4   0  11   -0.64    1.18
  -4   0  10   23.60    3.02
   4   0 -10   16.89    2.51
   4   0 -10   17.54    2.34
  -4   0   9   -0.93    1.30
   4   0  -9   -0.25    0.95
   4   0  -9    0.32    1.04
  -4   0   8   10.40    2.04
   4   0  -8    7.85    1.76
   4   0  -8    6.82    1.57
  -4   0   7    2.18    1.27
   4   0  -7    1.53    1.10
   4   0  -7   -0.05    0.92
   4   0  -6  121.81    6.03
   4   0  -6  122.99    5.76
   4   0  -6  116.16    5.46
  -4   0   6  116.70    5.79
  -4   0   5    0.34    1.07
   4   0  -5   -1.48    1.40
   4   0  -5   -0.40    0.87
   4   0  -5    0.57    0.90
   4   0  -4   29.40    2.83
  -4   0   4   30.29    3.08
   4   0  -4   30.04    2.85
   4   0  -4   33.50    3.09
   4   0  -3   -0.27    1.04
  -4   0   3    0.75    1.04
   4   0  -3   -0.59    0.92
   4   0  -3   -0.04    0.87
   4   0  -2   64.08    4.20
   4   0  -2   67.61    4.37
   4   0  -2   58.93    3.50
  -4   0   2   68.12    4.35
   4   0  -1   -0.77    1.16
   4   0  -1   -0.54    0.80
  -4   0   1   -0.44    1.08
   4   0  -1   -0.50    0.88
  -4   0   0  201.46    7.63
   4   0   0  205.55    7.67
   4   0   0  203.64    7.77
   4   0   0  201.93    5.99
   4   0   1   -0.30    0.86
   4   0   1   -1.03    0.85
  -4   0  -1   -0.95    1.47
   4   0   1   -0.57    0.90
   4   0   2 1037.71   12.66
  -4   0  -2  973.92   12.10
   4   0   2 1030.99   18.34
  -4   0  -2 1023.37   18.08
   4   0   2  997.66   17.77
   4   0   3    0.63    0.71
  -4   0  -3    0.17    0.70
   4   0   3   -1.47    1.40
  -4   0  -3   -0.56    1.45
   4   0   3   -0.74    1.17
   4   0   4    4.10    1.68
   4   0   4    2.84    0.96
  -4   0  -4    3.88    1.84
  -4   0  -4    4.25    0.97
   4   0   5   -1.65    1.46
  -4   0  -5   -1.05    0.75
   4   0   5    0.60    0.74
  -4   0  -5   -0.84    1.67
  -4   0  -6   43.33    4.40
   4   0   6   49.87    4.46
  -4   0  -6   42.47    2.72
  -4   0  -7   -0.23    1.57
  -4   0  -7   -0.96    0.83
  -4   0  -8   23.40    3.40
  -4   0  -9   -0.05    1.30
  -4   0 -10    1.25    1.82
  -4   0 -10    4.00    1.21
  -4   0 -11   -0.91    1.57
  -4   0 -11   -1.30    0.80
  -4   0 -12   21.80    3.92
  -4   0 -13    3.25    2.19
  -4   0 -14    5.79    2.40
  -4   1  18    7.03    2.03
  -4  -1  18    3.93    1.95
  -4   1  17    3.39    1.45
  -4  -1  17    2.35    1.32
  -4   1  16    9.56    2.37
  -4  -1  16   17.09    3.01
  -4   1  15   30.92    3.95
  -4  -1  15   33.87    3.95
  -4   1  14   -0.03    1.42
  -4  -1  14   -0.28    1.34
  -4   1  13    8.56    2.12
  -4  -1  13    8.96    2.18
  -4  -1  12   95.75    5.96
  -4   1  12  103.55    6.44
  -4   1  11    4.70    1.63
  -4  -1  11    2.42    1.45
   4  -1 -11    3.39    1.35
   4  -1 -11    6.35    1.72
  -4   1  10   35.48    3.72
  -4  -1  10   36.36    3.59
   4  -1 -10   38.62    3.54
   4   1 -10   33.18    3.34
   4  -1 -10   35.79    3.22
  -4  -1   9    3.76    1.41
  -4   1   9    3.10    1.36
   4   1  -9    7.35    1.80
   4  -1  -9    5.81    1.54
   4  -1  -9    3.54    1.21
   4   1  -9    7.05    1.70
   4   1  -8   29.51    3.08
   4  -1  -8   32.79    3.23
   4   1  -8   34.54    3.14
   4  -1  -8   30.99    2.85
  -4  -1   8   33.67    3.26
  -4   1   8   29.79    3.26
  -4  -1   7    7.48    1.82
  -4   1   7    2.61    1.16
   4   1  -7    3.72    1.27
   4  -1  -7    4.42    1.32
   4  -1  -7    2.19    1.08
   4   1  -7    4.01    1.31
   4  -1  -7    4.01    1.60
  -4   1   6   -0.50    1.11
  -4  -1   6    1.90    1.09
   4  -1  -6    1.67    1.28
   4   1  -6    3.42    1.31
   4  -1  -6    2.21    1.04
   4   1  -6    0.66    0.86
   4  -1  -6    1.65    1.04
   4   1  -5  309.16    8.91
   4  -1  -5  287.64    8.85
  -4  -1   5  314.35    9.08
  -4   1   5  291.76    9.09
   4   1  -5  287.75    8.80
   4  -1  -5  291.24    8.29
   4   1  -5  304.20    8.74
   4  -1  -5  304.66    9.16
   4  -1  -4   68.27    4.22
   4   1  -4   67.29    4.05
  -4  -1   4   73.60    4.43
  -4   1   4   64.65    4.39
   4  -1  -4   66.52    3.99
   4   1  -4   68.78    4.35
   4  -1  -4   66.08    4.37
   4   1  -4   72.22    4.31
  -4   1   3    6.29    1.69
   4   1  -3    8.91    1.62
   4  -1  -3    8.29    1.62
   4   1  -3    8.14    1.54
   4  -1  -3    5.90    1.40
   4   1  -3    6.79    1.48
   4  -1  -3    5.50    1.58
   4  -1  -2  270.39    7.58
   4   1  -2  270.30    8.55
   4   1  -2  266.05    7.10
  -4   1   2  273.59    8.43
   4  -1  -2  258.47    8.11
   4   1  -2  278.23    8.73
   4  -1  -2  269.80    8.91
  -4  -1   1   45.94    3.71
   4   1  -1   46.91    3.68
   4  -1  -1   45.55    3.72
  -4   1   1   42.61    3.54
   4  -1  -1   42.68    3.42
   4   1  -1   44.97    3.66
   4   1  -1   43.16    2.78
   4  -1  -1   43.95    2.98
   4   1   0    2.12    1.16
   4  -1   0    3.07    1.27
   4  -1   0    2.93    1.03
   4   1   0    2.38    0.83
  -4  -1   0    4.02    1.52
  -4   1   0    0.81    1.15
   4   1   0    4.00    1.26
   4  -1   0    3.98    1.39
   4  -1   1  258.67    6.85
   4   1   1  258.97    6.17
   4   1   1  246.92    8.68
   4  -1   1  238.91    8.75
  -4   1  -1  236.90    6.41
   4   1   1  246.16    8.63
  -4  -1  -1  246.33    8.78
  -4   1  -1  240.50    8.51
   4  -1   1  253.68    8.52
   4   1   2    3.60    0.91
   4  -1   2    4.28    1.20
  -4   1  -2    4.12    1.02
   4  -1   2    3.59    1.49
   4   1   2    4.47    1.56
  -4  -1  -2    4.62    1.83
  -4   1  -2    4.44    1.63
   4   1   2    3.18    1.10
   4  -1   2    4.68    1.49
   4  -1   3  310.69    7.33
   4   1   3  302.54    6.27
   4  -1   3  328.96   10.64
  -4   1  -3  306.69    7.22
  -4  -1  -3  299.77    6.17
  -4   1  -3  312.61   10.26
  -4  -1  -3  312.14   10.42
   4   1   3  327.92   10.45
   4  -1   3  312.81   10.06
   4   1   4  409.68    7.46
   4  -1   4  414.42    8.51
  -4   1  -4  380.99    8.13
  -4  -1  -4  389.17    7.11
  -4   1  -4  420.76   12.21
  -4  -1  -4  419.55   12.45
   4  -1   4  423.14   12.09
   4   1   4  429.30   12.30
   4   1   5   10.89    2.20
   4  -1   5   11.84    2.25
  -4   1  -5    8.53    1.34
  -4  -1  -5   11.19    1.36
   4  -1   5   10.16    1.56
  -4  -1  -5   14.41    2.72
  -4   1  -5   10.56    2.26
   4   1   6   23.02    3.11
   4  -1   6   23.03    3.07
  -4   1  -6   24.32    2.22
  -4  -1  -6   23.51    1.93
  -4  -1  -6   27.49    3.47
  -4   1  -6   25.15    3.49
  -4  -1  -7    5.42    1.11
  -4  -1  -7    6.26    2.19
  -4   1  -7    9.86    2.42
  -4  -1  -8    1.02    0.64
  -4  -1  -8    2.56    1.86
  -4   1  -8    0.83    1.56
  -4   1  -9   14.42    2.00
  -4  -1  -9   16.53    3.34
  -4   1  -9   18.70    3.22
  -4   1 -10   14.18    2.10
  -4  -1 -10   18.43    3.35
  -4   1 -10   14.09    2.97
  -4   1 -11   17.51    2.32
  -4  -1 -11   15.45    3.02
  -4   1 -11   20.45    3.60
  -4  -1 -12   13.80    2.96
  -4   1 -12   11.24    2.85
  -4  -1 -13    1.04    1.72
  -4   1 -13   -1.09    1.45
  -4  -1 -14    3.45    1.93
  -4   1 -14    5.76    2.47
  -4   2  18   14.39    3.16
  -4   2  17   23.57    3.73
  -4  -2  17   28.82    3.85
  -4  -2  16    4.87    1.76
  -4   2  16    8.73    2.31
  -4  -2  15    6.14    1.87
  -4   2  15    4.35    1.96
  -4  -2  14   17.35    2.75
  -4   2  14   16.33    2.85
  -4  -2  13   12.97    2.41
  -4   2  13   11.31    2.49
  -4  -2  12   69.15    5.11
  -4   2  12   71.09    5.43
   4  -2 -12   69.45    4.38
  -4   2  11   25.43    3.33
  -4  -2  11   24.64    3.06
   4  -2 -11   24.26    3.11
   4  -2 -11   23.14    2.62
  -4  -2  10   10.19    1.96
  -4   2  10    8.15    1.85
   4  -2 -10    9.93    1.78
   4   2 -10   10.89    1.89
   4  -2 -10   10.96    2.24
  -4   2   9  382.31   11.74
   4   2  -9  384.34   11.08
  -4  -2   9  378.05   10.64
   4  -2  -9  390.91    9.60
   4   2  -9  383.77   10.12
   4  -2  -9  400.76   11.65
  -4   2   8    2.24    1.34
  -4  -2   8    0.94    1.00
   4  -2  -8    1.54    1.58
   4   2  -8    0.19    0.94
   4  -2  -8    2.31    1.01
   4   2  -8    1.58    0.83
   4  -2  -8    0.14    0.98
   4  -2  -7   87.05    5.45
  -4   2   7   84.34    5.33
  -4  -2   7   82.20    4.76
   4   2  -7   86.74    5.14
   4  -2  -7   87.33    4.44
   4  -2  -7   78.86    5.04
   4   2  -7   86.29    4.73
  -4  -2   6    6.65    1.44
  -4   2   6    8.11    1.94
   4  -2  -6    8.76    1.96
   4   2  -6    9.68    1.94
   4  -2  -6    6.41    1.33
   4   2  -6    9.26    1.61
   4  -2  -6    8.83    1.85
  -4  -2   5  117.73    5.45
  -4   2   5  114.06    5.84
   4  -2  -5  103.48    4.76
   4   2  -5  108.17    5.54
   4   2  -5  108.31    5.18
   4  -2  -5  110.81    5.70
   4  -2  -5  116.76    5.85
  -4  -2   4   30.84    3.00
  -4   2   4   30.63    3.12
   4   2  -4   32.54    3.16
   4  -2  -4   29.02    2.67
   4  -2  -4   29.36    2.98
   4   2  -4   31.41    2.80
   4   2  -4   31.72    2.75
   4  -2  -4   33.81    3.12
  -4   2   3  517.88   12.41
   4  -2  -3  528.35   11.24
   4   2  -3  500.89   10.19
   4  -2  -3  515.54   10.84
   4   2  -3  510.24   12.15
   4   2  -3  528.60   11.53
   4  -2  -3  526.04   12.60
   4  -2  -2   86.72    4.43
  -4   2   2   83.43    5.18
   4   2  -2   87.39    4.82
   4   2  -2   84.09    3.91
  -4   2   2   90.17    4.89
   4   2  -2   90.92    5.17
   4  -2  -2   88.16    4.62
   4  -2  -2   88.67    5.23
   4   2  -1  140.22    4.72
   4  -2  -1  138.66    5.49
   4   2  -1  134.93    6.06
   4  -2  -1  135.40    6.45
  -4  -2   1  149.37    6.72
  -4   2   1  138.30    6.06
   4   2  -1  136.85    6.47
   4  -2  -1  137.59    5.90
   4   2   0   57.98    2.93
   4  -2   0   53.88    3.36
   4  -2   0   54.66    4.21
   4   2   0   50.22    3.82
   4   2   0   56.56    4.22
  -4  -2   0   49.88    4.12
  -4   2   0   48.94    3.78
   4  -2   0   48.85    3.66
   4  -2   1   47.07    3.13
   4   2   1   42.86    2.40
   4   2   1   43.18    3.67
   4  -2   1   42.77    3.76
  -4   2  -1   43.08    2.92
  -4  -2  -1   40.52    3.71
  -4   2  -1   42.55    3.70
   4   2   1   42.70    3.71
   4  -2   1   43.65    3.63
   4   2   2    4.19    0.90
   4  -2   2    2.76    1.08
   4   2   2    1.42    1.05
   4  -2   2    2.49    1.22
   4  -2   2    1.99    1.18
  -4   2  -2    1.60    0.78
  -4  -2  -2    4.01    1.70
  -4   2  -2    2.75    1.50
   4   2   2    3.05    1.29
   4   2   3   -0.68    0.63
   4  -2   3    0.07    0.87
   4  -2   3   -0.79    1.39
   4  -2   3    1.04    1.12
  -4   2  -3    0.11    0.79
  -4  -2  -3   -1.70    1.76
   4   2   3    0.61    1.16
  -4   2  -3   -0.46    1.31
   4  -2   4  107.26    4.60
  -4   2  -4   90.28    4.24
  -4  -2  -4   93.58    3.13
   4  -2   4   94.86    5.91
  -4   2  -4   97.37    6.03
  -4  -2  -4  111.16    6.55
   4  -2   4  101.92    5.96
   4   2   4  101.63    6.10
   4  -2   5  253.62    7.41
  -4   2  -5  263.71   10.08
  -4  -2  -5  263.36   10.19
   4  -2   5  281.27    9.99
   4   2   5  276.24   10.23
  -4  -2  -5  256.72    5.29
  -4  -2  -6    3.39    0.80
   4   2   6    2.66    1.33
   4  -2   6    2.65    1.21
  -4  -2  -6    3.34    1.95
  -4   2  -6    2.56    1.66
  -4  -2  -7   16.88    2.89
  -4   2  -7   14.93    2.74
  -4  -2  -7   19.53    1.67
  -4  -2  -8    0.27    1.61
  -4   2  -8   -0.63    1.68
  -4   2  -8    1.73    0.98
  -4  -2  -8    0.72    0.64
  -4   2  -9    0.23    1.44
  -4  -2  -9    3.00    2.14
  -4   2  -9   -0.54    0.85
  -4  -2  -9    0.30    0.55
  -4   2 -10   30.06    4.15
  -4  -2 -10   32.46    4.35
  -4   2 -10   26.05    2.91
  -4   2 -11    3.49    1.82
  -4  -2 -11    3.02    1.82
  -4   2 -11    2.26    0.97
  -4   2 -12    2.79    1.85
  -4  -2 -12    0.44    1.47
  -4   2 -13   -1.46    1.83
  -4  -2 -13    1.44    2.16
  -4   2 -14    7.09    2.69
  -4  -2 -14    8.83    2.71
  -4   3  18   13.63    3.24
  -4   3  17   11.26    2.65
  -4  -3  16    6.21    1.81
  -4   3  16    1.45    1.84
  -4  -3  15   50.02    4.58
  -4   3  15   50.50    5.19
  -4  -3  14    5.83    1.69
  -4   3  14    6.47    2.16
  -4  -3  13   56.73    4.58
  -4   3  13   54.08    5.01
   4  -3 -12   11.79    1.84
  -4   3  12   13.42    2.70
  -4  -3  12    7.68    1.80
   4  -3 -11  617.08   11.91
  -4  -3  11  608.90   13.98
  -4   3  11  604.94   15.78
  -4  -3  10  133.45    6.37
  -4   3  10  141.74    7.50
   4  -3 -10  147.28    8.15
   4  -3 -10  134.13    5.47
   4  -3 -10  142.06    7.11
   4   3 -10  133.16    6.03
  -4  -3   9   88.28    5.07
  -4   3   9   86.47    5.69
   4  -3  -9   87.81    6.04
   4  -3  -9   86.75    4.30
   4   3  -9   85.15    4.73
   4  -3  -9   94.68    5.76
  -4  -3   8  158.20    6.58
  -4   3   8  168.00    7.70
   4  -3  -8  164.82    5.74
   4  -3  -8  167.52    7.48
   4   3  -8  150.34    6.16
   4  -3  -8  162.88    7.89
   4   3  -8  153.95    7.32
  -4   3   7   16.98    2.52
  -4  -3   7   18.16    2.29
   4  -3  -7   17.88    2.73
   4   3  -7   15.94    2.36
   4  -3  -7   17.92    1.99
   4  -3  -7   16.24    2.38
   4   3  -7   12.58    1.89
   4   3  -6   17.76    2.15
   4  -3  -6   18.95    2.49
  -4  -3   6   20.07    2.38
   4  -3  -6   18.73    1.99
   4  -3  -6   19.68    2.73
   4   3  -6   19.97    2.62
  -4   3   6   17.10    2.54
   4   3  -5    7.66    1.50
   4  -3  -5    8.36    1.84
   4  -3  -5    7.66    1.36
   4  -3  -5    8.39    1.92
  -4  -3   5    8.34    1.64
   4   3  -5    6.95    1.64
  -4   3   5    5.61    1.76
   4  -3  -4  264.86    8.55
  -4   3   4  280.00    9.22
   4  -3  -4  273.39    7.55
   4   3  -4  265.56    8.99
   4  -3  -4  274.40    9.13
   4   3  -4  264.86    7.97
   4  -3  -3    6.71    1.34
  -4   3   3    5.98    1.67
   4  -3  -3    8.63    1.77
   4   3  -3    7.76    1.35
   4   3  -3    7.18    1.54
  -4   3   3    6.54    1.40
   4  -3  -3    5.09    1.51
   4   3  -3    4.79    1.25
   4  -3  -2  324.18    8.63
   4  -3  -2  330.37    8.93
  -4   3   2  321.42    9.97
   4   3  -2  325.02    9.04
   4   3  -2  359.21    7.85
  -4   3   2  336.73    9.01
   4   3  -2  341.08   10.13
   4  -3  -2  359.39   10.60
   4  -3  -1  210.22    6.97
   4   3  -1  219.81    5.67
   4  -3  -1  211.89    8.20
   4   3  -1  214.21    7.48
  -4  -3   1  215.60    8.28
   4   3  -1  212.37    8.11
  -4   3   1  211.89    7.31
   4  -3  -1  206.65    7.12
   4   3   0   69.46    3.02
   4  -3   0   69.38    3.99
   4   3   0   69.39    4.39
   4  -3   0   76.01    5.00
  -4  -3   0   68.00    4.72
  -4   3   0   68.16    4.34
   4   3   0   72.13    4.85
   4  -3   0   67.52    4.25
   4   3   1   56.16    4.08
   4  -3   1   71.76    4.99
   4  -3   1   62.82    3.75
   4   3   1   70.47    2.81
   4   3   1   60.66    4.49
  -4  -3  -1   60.50    4.64
  -4   3  -1   69.14    4.61
   4  -3   1   60.14    4.22
   4   3   2   46.06    2.06
   4  -3   2   43.68    3.15
  -4   3  -2   50.78    4.14
  -4  -3  -2   53.80    4.48
   4   3   2   43.30    3.86
   4  -3   2   49.69    3.91
   4  -3   2   52.05    4.33
   4  -3   3   76.20    4.10
   4   3   3   70.88    2.50
  -4  -3  -3   72.22    5.22
  -4   3  -3   78.49    5.20
   4  -3   3   82.64    5.13
   4   3   3   77.09    5.21
   4  -3   3   73.60    5.24
   4  -3   4   -0.45    1.00
   4  -3   4    0.36    1.16
   4  -3   4   -0.21    0.88
  -4  -3  -4   -1.85    1.65
   4   3   4    0.82    1.19
  -4   3  -4    0.61    1.43
   4  -3   5   29.67    2.83
   4  -3   5   33.13    3.66
  -4  -3  -5   31.34    1.61
  -4  -3  -5   33.88    3.97
   4  -3   5   31.99    3.55
   4   3   5   24.90    3.16
  -4   3  -5   27.19    3.49
  -4  -3  -6  246.84    4.72
  -4   3  -6  235.68    9.79
  -4  -3  -6  255.81   10.36
   4  -3   6  258.25    9.97
   4   3   6  257.75   10.11
   4  -3   6  248.77    7.84
  -4  -3  -7   11.48    1.20
  -4   3  -7   11.00    1.89
  -4   3  -7   12.18    2.72
  -4  -3  -7   12.86    2.91
  -4  -3  -8    6.43    0.98
  -4   3  -8    3.85    1.21
  -4   3  -8    4.40    1.99
  -4  -3  -8    8.99    2.41
  -4   3  -9   25.38    2.82
  -4  -3  -9   27.98    2.17
  -4   3  -9   27.77    3.88
  -4  -3  -9   32.48    4.21
  -4   3 -10    6.08    1.50
  -4  -3 -10    6.59    1.23
  -4   3 -10    0.94    1.77
  -4  -3 -10    7.55    2.31
  -4   3 -11    3.55    1.40
  -4   3 -11   -0.15    1.65
  -4  -3 -11    1.04    1.63
  -4   3 -12    8.47    2.86
  -4  -3 -12    3.54    1.30
  -4   3 -13    2.27    2.05
  -4  -3 -13    0.65    2.23
  -4  -3 -14   -0.28    1.75
  -4   4  17   12.83    2.95
  -4   4  16   -0.32    1.32
  -4  -4  16   -0.17    1.17
  -4  -4  15   -1.59    1.29
  -4   4  15    1.82    1.52
  -4  -4  14  118.30    6.61
  -4   4  14  111.12    7.50
  -4   4  13    1.52    1.60
  -4  -4  13    0.69    1.12
   4  -4 -13    0.56    1.39
   4  -4 -12  138.54    8.53
  -4  -4  12  128.65    6.43
  -4   4  12  122.48    7.45
   4  -4 -12  128.83    5.31
   4  -4 -11    1.21    1.59
   4  -4 -11    1.93    0.65
  -4  -4  11    0.89    1.08
  -4   4  11    0.52    1.50
  -4  -4  10   62.56    4.21
  -4   4  10   62.71    5.07
   4  -4 -10   64.37    3.48
   4  -4 -10   57.25    4.72
   4  -4 -10   67.01    5.49
  -4  -4   9    3.62    1.29
  -4   4   9    4.68    2.06
   4  -4  -9    1.96    1.53
   4  -4  -9    4.30    1.02
   4   4  -9    3.54    1.28
   4  -4  -9    3.43    1.33
  -4  -4   8  255.68    8.04
   4   4  -8  263.18    9.56
   4  -4  -8  246.95    9.84
  -4   4   8  237.07    9.43
   4  -4  -8  247.48    6.59
   4  -4  -8  276.62    9.81
   4   4  -8  251.93    7.59
   4  -4  -7    3.44    1.28
   4   4  -7    2.99    0.81
   4  -4  -7    3.20    0.91
   4  -4  -7    3.45    1.60
   4   4  -7    1.44    0.98
  -4   4   7    2.46    1.33
  -4  -4   7    4.56    1.32
   4  -4  -6   44.14    3.93
  -4  -4   6   51.09    3.55
  -4   4   6   49.44    4.22
   4   4  -6   52.37    4.18
   4  -4  -6   52.52    3.12
   4   4  -6   46.53    3.30
   4  -4  -6   49.66    4.06
   4   4  -5   23.37    2.35
  -4   4   5   23.36    2.99
   4  -4  -5   21.93    2.77
  -4  -4   5   24.61    2.51
   4   4  -5   25.82    2.94
   4  -4  -5   21.58    2.10
   4  -4  -5   23.23    2.81
  -4   4   4  284.95    9.69
   4  -4  -4  274.74    8.89
   4  -4  -4  276.46    7.40
   4   4  -4  319.67   10.00
   4  -4  -4  295.69    9.72
   4   4  -4  286.89    8.05
   4  -4  -3  218.16    6.72
   4  -4  -3  220.35    7.64
  -4   4   3  228.48    8.62
  -4   4   3  228.10    7.05
   4   4  -3  231.30    6.63
   4   4  -3  226.32    8.52
   4   4  -3  217.73    7.17
   4  -4  -3  232.22    8.63
   4  -4  -2   59.64    3.70
   4  -4  -2   53.50    3.80
  -4   4   2   66.32    4.72
   4   4  -2   57.60    3.85
   4   4  -2   63.46    3.29
  -4   4   2   59.84    3.82
   4   4  -2   66.33    4.64
   4  -4  -2   69.65    4.80
   4  -4  -1   68.45    4.06
   4  -4  -1   67.13    4.14
   4   4  -1   61.14    4.00
   4   4  -1   66.60    3.04
   4   4  -1   60.13    4.39
  -4   4   1   63.54    4.07
   4  -4  -1   65.66    4.65
   4  -4   0   61.50    3.89
   4   4   0   60.86    2.67
   4   4   0   54.21    3.89
   4  -4   0   65.56    4.72
  -4  -4   0   57.91    4.50
   4   4   0   63.82    4.65
  -4   4   0   62.17    4.17
   4  -4   0   49.06    3.68
   4  -4   1   22.57    3.02
   4   4   1   15.54    2.20
   4  -4   1   18.40    2.43
   4   4   1   19.95    1.40
   4  -4   1   14.60    1.95
  -4  -4  -1   20.70    2.82
  -4   4  -1   18.33    2.41
   4   4   1   23.93    3.04
   4  -4   2  343.99    8.84
   4   4   2  343.75    4.76
   4  -4   2  334.35   10.86
  -4  -4  -2  333.35   10.93
  -4   4  -2  328.21   10.09
   4   4   2  335.09   10.82
   4  -4   2  322.02    9.71
   4  -4   3    9.95    2.19
   4  -4   3   11.26    2.15
   4  -4   3   11.70    1.85
  -4  -4  -3   11.68    2.52
   4   4   3   14.69    2.44
  -4   4  -3   10.42    2.07
   4  -4   4  205.95    7.03
   4  -4   4  196.95    8.75
  -4   4  -4  194.04    8.32
  -4  -4  -4  212.10    9.14
   4   4   4  205.42    8.75
   4  -4   4  203.19    8.37
   4  -4   5   60.52    3.98
   4  -4   5   64.54    5.15
  -4   4  -5   60.47    4.85
  -4  -4  -5   63.32    5.23
   4   4   5   68.12    5.22
   4  -4   5   63.57    4.83
   4  -4   6   37.91    3.30
  -4  -4  -6   41.98    1.51
   4   4   6   39.50    4.15
   4  -4   6   38.60    4.04
  -4  -4  -6   35.25    3.98
  -4   4  -6   38.53    4.19
  -4   4  -6   36.50    3.16
  -4  -4  -7   -0.12    0.44
  -4  -4  -7    1.21    1.27
  -4   4  -7   -0.18    0.81
  -4   4  -7    2.37    1.82
  -4   4  -8   60.89    5.47
  -4  -4  -8   60.70    5.50
  -4  -4  -8   59.64    2.44
  -4   4  -8   56.81    4.09
  -4   4  -9   30.14    3.10
  -4  -4  -9   31.78    2.02
  -4  -4  -9   30.69    4.12
  -4   4  -9   27.67    3.89
  -4  -4 -10   51.99    5.35
  -4   4 -10   52.70    5.44
  -4   4 -10   45.48    3.97
  -4   4 -11    3.15    1.33
  -4  -4 -11    3.44    2.08
  -4   4 -11    2.32    2.09
  -4  -4 -12    5.30    1.98
  -4   4 -12    6.78    2.80
  -4  -4 -13   -0.24    1.45
  -4   4 -13    1.37    1.48
  -4  -4 -14    0.57    1.59
  -4   5  17   16.28    3.31
  -4   5  16   -1.03    1.79
  -4  -5  15    0.94    1.04
  -4   5  15    0.55    1.21
   4  -5 -15   -0.35    1.70
  -4   5  14    1.69    1.49
  -4  -5  14    1.90    0.96
   4  -5 -14    2.94    2.08
  -4  -5  13   32.07    3.37
  -4   5  13   29.38    3.87
   4  -5 -13   38.18    4.75
   4  -5 -12    0.22    1.31
  -4   5  12    4.88    2.05
  -4  -5  12    1.78    1.24
   4  -5 -12    3.03    0.87
   4  -5 -11    2.69    1.68
   4  -5 -11    2.09    0.74
  -4  -5  11    1.07    1.00
  -4   5  11    2.17    1.67
   4  -5 -10   39.35    4.39
  -4   5  10   45.75    4.51
   4  -5 -10   40.24    2.50
  -4  -5  10   37.08    3.24
   4  -5  -9    2.79    0.76
   4  -5  -9    2.17    1.82
  -4  -5   9    3.75    1.16
  -4   5   9    2.98    1.48
   4  -5  -9    1.77    1.24
   4   5  -9    3.73    1.16
  -4  -5   8  111.55    5.10
  -4   5   8  102.29    6.39
   4  -5  -8  111.18    6.61
   4  -5  -8  108.11    4.10
   4  -5  -8  110.52    6.42
   4   5  -8  107.80    4.84
   4  -5  -7  517.79   13.83
   4   5  -7  498.19   13.41
   4  -5  -7  522.80   13.52
   4   5  -7  515.82   10.31
   4  -5  -7  511.77    8.98
  -4  -5   7  518.03   10.84
  -4   5   7  508.71   13.53
   4  -5  -6   11.50    2.07
   4   5  -6   11.82    1.69
   4  -5  -6   12.54    1.56
   4  -5  -6    9.11    1.96
  -4  -5   6   12.34    1.85
   4   5  -6   12.28    2.28
  -4   5   6   10.84    2.27
   4  -5  -5   80.36    3.75
  -4   5   5   81.47    5.33
   4  -5  -5   82.53    5.23
   4   5  -5   79.24    5.29
   4  -5  -5  102.26    5.77
   4   5  -5   78.27    4.06
   4  -5  -4   37.97    2.71
   4  -5  -4   42.41    3.67
  -4   5   4   37.41    3.69
   4   5  -4   43.71    3.84
   4  -5  -4   41.50    3.78
   4   5  -4   39.18    2.95
   4  -5  -3   21.78    2.13
   4  -5  -3   29.55    3.09
   4   5  -3   28.07    3.20
  -4   5   3   29.81    3.27
   4   5  -3   28.71    2.63
   4  -5  -3   25.21    3.03
  -4   5   3   28.68    2.53
   4  -5  -2    9.39    1.53
  -4   5   2    8.91    1.89
   4  -5  -2   10.19    1.80
   4   5  -2   11.82    1.41
   4   5  -2    9.71    1.82
  -4   5   2    8.48    1.61
   4  -5  -2   15.25    2.51
   4   5  -2    9.94    1.59
   4  -5  -1    6.29    1.56
   4  -5  -1    8.40    1.52
  -4   5   1    7.27    1.93
   4   5  -1    6.99    1.09
  -4   5   1    8.35    1.63
  -4   5   1    7.16    1.56
   4   5  -1    6.60    1.73
   4   5  -1   10.30    1.68
   4  -5  -1    6.47    1.59
   4   5   0   54.04    2.41
   4  -5   0   61.93    4.09
   4   5   0   55.43    3.95
   4  -5   0   53.61    4.33
  -4  -5   0   55.36    4.51
  -4   5   0   50.53    3.61
   4   5   0   58.05    4.51
  -4   5   0   59.77    4.02
   4  -5   0   57.93    3.87
   4  -5   1   66.39    4.15
   4   5   1   71.85    2.25
   4   5   1   64.27    4.35
   4  -5   1   67.87    4.96
  -4   5  -1   64.06    4.19
  -4  -5  -1   65.02    4.96
  -4   5  -1   63.96    4.35
   4   5   1   66.99    5.00
   4  -5   1   64.67    4.18
  -4   5  -2   -0.82    1.37
   4   5   2    2.51    1.46
   4  -5   2   -0.56    1.10
   4  -5   2    1.11    0.90
  -4   5  -2    1.29    0.92
  -4  -5  -2    0.44    1.33
   4  -5   2    1.27    1.24
   4  -5   3   62.60    4.01
   4  -5   3   68.39    5.07
  -4   5  -3   60.24    3.91
  -4   5  -3   69.24    4.80
   4   5   3   67.15    5.03
  -4  -5  -3   61.58    5.05
   4  -5   3   72.26    4.81
   4  -5   4  343.32    9.33
  -4   5  -4  324.65    9.12
   4  -5   4  338.54   11.51
  -4  -5  -4  363.29   11.99
  -4   5  -4  316.60   10.57
   4   5   4  351.19   11.57
   4  -5   4  331.10   10.56
   4  -5   5   12.21    2.01
   4  -5   5    9.90    2.07
   4  -5   5    9.14    2.04
  -4   5  -5    8.06    1.58
  -4  -5  -5   10.02    2.49
  -4   5  -5    9.81    2.22
   4   5   5   11.46    2.39
  -4   5  -6  190.52    7.34
  -4  -5  -6  206.53    9.46
  -4   5  -6  194.79    8.83
   4  -5   6  183.26    7.29
   4  -5   6  198.51    8.84
  -4   5  -7   72.05    5.65
  -4  -5  -7   67.53    5.68
  -4   5  -7   62.06    4.33
  -4  -5  -8    1.86    0.43
  -4  -5  -8    4.68    2.07
  -4   5  -8    2.52    1.13
  -4   5  -8    3.25    2.11
  -4  -5  -9   38.02    4.50
  -4   5  -9   31.36    3.34
  -4  -5  -9   38.28    1.88
  -4   5  -9   36.75    4.44
  -4   5 -10    0.09    0.90
  -4   5 -10   -0.37    1.41
  -4   5 -11   -0.90    1.04
  -4  -5 -11    0.48    1.54
  -4   5 -11   -0.08    1.56
  -4  -5 -12   -0.37    1.68
  -4   5 -12    2.22    1.75
  -4  -5 -13    2.38    1.37
  -4   5 -13    2.34    1.88
  -4  -5 -14    3.59    1.86
  -4   6  16   -0.94    1.48
  -4   6  15   -0.50    1.67
   4  -6 -15    3.89    2.29
  -4   6  14   19.37    3.34
  -4  -6  14   23.56    2.84
   4  -6 -14   25.59    4.06
  -4  -6  13    5.21    1.54
  -4   6  13    9.13    2.31
   4  -6 -13    3.63    1.72
  -4  -6  12   13.73    2.15
  -4   6  12   15.46    2.82
   4  -6 -12   18.40    3.41
   4  -6 -11    9.89    2.44
   4  -6 -11   15.30    1.33
  -4   6  11   23.16    3.53
  -4  -6  11   15.13    2.09
   4  -6 -10  149.36    8.38
  -4   6  10  162.15    8.41
   4  -6 -10  161.87    4.28
  -4  -6  10  156.18    6.26
  -4  -6   9   75.84    4.27
  -4   6   9   80.26    5.88
   4  -6  -9   79.88    5.97
   4  -6  -9   89.85    3.23
   4   6  -9   81.04    4.05
  -4  -6   8   16.39    2.02
  -4   6   8   19.69    3.05
   4  -6  -8   24.19    3.36
   4  -6  -8   16.26    1.49
   4  -6  -8   17.92    2.86
   4   6  -8   18.64    2.01
   4  -6  -7  376.11   12.07
   4   6  -7  380.69   12.13
  -4  -6   7  388.60    9.09
  -4   6   7  374.63   11.96
   4  -6  -7  402.26   11.87
   4   6  -7  376.18    8.55
   4  -6  -7  386.08    7.05
  -4   6   6  229.66    9.17
   4  -6  -6  220.80    8.88
   4   6  -6  221.13    9.11
   4  -6  -6  221.23    5.67
   4   6  -6  217.51    6.53
   4  -6  -6  253.47    9.33
   4  -6  -5   47.52    2.76
   4  -6  -5   46.39    4.01
   4  -6  -5   50.40    4.24
   4   6  -5   39.68    2.85
   4   6  -5   48.84    4.37
  -4   6   5   45.07    4.12
   4  -6  -4    1.28    1.21
   4  -6  -4    1.62    0.81
   4  -6  -4    1.89    1.25
   4   6  -4    0.68    1.16
  -4   6   4    1.48    1.14
   4   6  -4    3.58    1.18
   4  -6  -3  120.52    4.77
   4  -6  -3  122.17    6.07
  -4   6   3  134.84    6.81
   4   6  -3  138.57    6.93
  -4   6   3  124.87    5.12
   4  -6  -3  140.15    7.04
   4   6  -3  126.53    5.26
   4  -6  -2   36.05    2.81
   4  -6  -2   40.19    3.48
  -4   6   2   37.95    3.78
   4   6  -2   42.24    3.16
  -4   6   2   40.07    3.48
  -4   6   2   40.02    2.99
   4   6  -2   42.82    3.90
   4  -6  -2   42.79    3.94
   4  -6  -1   76.67    4.18
   4  -6  -1   69.29    4.44
  -4   6   1   74.12    5.25
   4   6  -1   75.23    4.31
   4   6  -1   78.88    3.11
  -4   6   1   75.06    4.64
  -4   6   1   76.98    4.31
   4   6  -1   73.81    5.15
   4  -6  -1   79.91    5.39
   4  -6   0    2.02    1.30
  -4   6   0    2.68    1.06
   4   6   0    3.31    0.66
   4   6   0    2.60    1.34
  -4   6   0    2.62    1.26
   4  -6   0    3.26    1.45
   4   6   0    1.90    1.03
   4  -6   0    3.24    1.21
   4   6   1   67.53    1.80
   4  -6   1   64.46    4.24
   4  -6   1   62.54    4.86
  -4   6  -1   62.40    4.22
  -4  -6  -1   66.49    5.11
   4   6   1   66.55    4.99
  -4   6  -1   62.17    4.29
   4  -6   1   61.06    4.03
   4  -6   2   56.95    3.91
  -4   6  -2   53.75    3.93
   4  -6   2   62.63    4.87
  -4  -6  -2   63.66    5.09
   4   6   2   70.75    5.26
  -4   6  -2   61.22    4.48
   4  -6   2   54.18    4.10
   4  -6   3   81.51    4.77
  -4   6  -3   83.45    4.75
   4  -6   3   81.17    5.08
  -4  -6  -3   82.00    5.79
  -4   6  -3   85.23    5.32
   4   6   3   88.79    5.92
   4  -6   3   85.00    5.69
   4  -6   4    3.86    1.65
   4  -6   4    4.21    1.43
   4  -6   4    6.74    1.78
  -4   6  -4   -1.37    1.30
  -4  -6  -4    3.53    1.67
  -4   6  -4    3.83    1.72
   4   6   4    2.77    1.46
   4  -6   5  187.63    7.38
   4  -6   5  201.60    9.09
   4  -6   5  190.20    8.46
  -4  -6  -5  181.53    8.82
  -4   6  -5  189.58    8.52
  -4   6  -5  184.26    7.25
   4   6   5  200.35    9.04
  -4   6  -6   33.77    3.26
  -4  -6  -6   33.08    3.99
  -4   6  -6   31.28    3.67
   4  -6   6   31.66    3.24
  -4   6  -7  211.68    8.18
  -4  -6  -7  231.23   10.40
  -4   6  -7  214.08    9.60
   4  -6   7  205.25    8.17
  -4   6  -8   27.28    3.13
  -4  -6  -8   31.77    4.18
  -4   6  -8   26.94    3.66
  -4  -6  -9    4.02    0.47
  -4  -6  -9    5.20    2.01
  -4   6  -9    6.72    2.21
  -4   6  -9    6.32    1.75
  -4  -6 -10    0.38    1.42
  -4   6 -10    2.89    2.11
  -4   6 -10   -0.64    1.29
  -4   6 -11    5.26    2.03
  -4  -6 -11    5.99    2.28
  -4   6 -12    1.94    2.22
  -4  -6 -12    0.57    1.55
  -4   6 -13    6.72    2.86
  -4  -6 -13    2.11    1.40
  -4  -6 -14    0.24    1.76
  -4   7  16    2.12    1.64
  -4   7  15    5.21    2.29
   4  -7 -15    0.33    1.58
  -4   7  14    8.54    2.40
   4  -7 -14    8.40    2.55
  -4  -7  13   11.45    1.94
  -4   7  13    7.97    2.21
   4  -7 -13    8.23    2.75
  -4   7  12    2.62    1.66
  -4  -7  12    4.16    1.24
   4  -7 -12    4.25    2.04
  -4   7  11    9.11    2.41
  -4  -7  11   12.58    1.83
   4  -7 -11   13.45    2.78
   4  -7 -10   20.06    3.32
   4  -7 -10   21.02    1.05
  -4  -7  10   21.74    2.30
  -4   7  10   22.28    3.47
   4  -7  -9  415.22   13.67
   4  -7  -9  409.51    5.14
  -4   7   9  379.64   12.76
  -4  -7   9  414.86    9.38
  -4  -7   8  388.34    8.93
   4  -7  -8  394.52    5.69
   4  -7  -8  386.51   12.70
  -4   7   8  387.66   12.69
   4   7  -8  392.70    8.33
  -4   7   7    1.17    1.64
   4  -7  -7    5.32    1.63
   4  -7  -7    6.39    0.92
   4   7  -7    6.59    1.85
   4   7  -7    4.87    1.06
   4  -7  -7    5.50    1.70
  -4   7   6    1.21    1.28
   4  -7  -6    5.02    0.93
   4  -7  -6    3.86    1.47
   4   7  -6    2.86    1.00
   4   7  -6    3.21    0.92
   4  -7  -6    3.68    1.42
   4  -7  -5  427.81   12.10
  -4   7   5  427.26   12.60
   4   7  -5  438.93   12.85
   4  -7  -5  441.11    7.75
   4  -7  -5  456.45   12.62
   4   7  -5  415.45    8.71
   4  -7  -4  668.30   10.23
   4  -7  -4  684.33   14.88
  -4   7   4  664.56   15.52
   4   7  -4  691.17   16.16
   4  -7  -4  724.69   15.92
   4   7  -4  654.17   11.30
   4  -7  -3   27.39    2.27
   4  -7  -3   25.57    3.06
  -4   7   3   29.97    2.44
   4   7  -3   35.45    3.68
   4  -7  -3   32.44    3.49
   4   7  -3   28.58    2.45
  -4   7   3   31.82    3.67
   4  -7  -2   45.08    3.04
   4  -7  -2   47.29    3.89
   4   7  -2   48.67    3.29
  -4   7   2   52.29    4.47
  -4   7   2   49.09    3.85
   4   7  -2   50.86    4.41
  -4   7   2   48.12    3.23
   4  -7  -2   54.19    4.57
   4  -7  -1    1.42    1.12
  -4   7   1   -0.17    1.38
   4  -7  -1    1.23    0.73
  -4   7   1    3.77    1.39
   4   7  -1    2.06    0.72
  -4   7   1    1.95    1.08
   4   7  -1    2.32    1.32
   4  -7  -1    1.83    0.90
   4   7  -1    3.32    1.22
   4  -7   0  103.48    5.02
   4  -7   0  106.32    5.64
   4   7   0  113.48    2.97
  -4   7   0  106.86    5.65
   4  -7   0  118.17    6.62
  -4   7   0  110.39    5.35
   4   7   0  113.35    6.51
   4   7   0  101.02    5.16
   4  -7   1  287.15    9.09
   4  -7   1  305.51   10.69
  -4  -7  -1  298.71   10.68
  -4   7  -1  296.28    9.22
   4   7   1  311.17   10.78
  -4   7  -1  290.35    9.03
   4  -7   1  292.18    8.73
  -4   7  -2   53.44    4.05
   4  -7   2   63.08    4.36
   4  -7   2   63.39    4.98
  -4  -7  -2   61.77    4.99
  -4   7  -2   61.38    4.38
   4   7   2   68.36    5.20
   4  -7   2   58.30    4.15
  -4   7  -3   35.17    3.30
   4  -7   3   37.16    3.38
   4   7   3   37.34    3.88
  -4  -7  -3   28.46    3.67
  -4   7  -3   34.99    3.49
   4  -7   3   45.34    4.27
   4  -7   3   35.58    3.43
   4  -7   4   10.56    2.34
   4  -7   4   11.20    1.96
  -4   7  -4    8.75    1.82
  -4  -7  -4   10.26    2.68
   4   7   4   12.13    2.44
  -4   7  -4   10.03    2.10
   4  -7   5   -0.60    1.23
   4  -7   5    2.29    1.49
  -4   7  -5   -0.49    1.01
  -4  -7  -5    0.73    1.29
  -4   7  -5   -0.17    1.34
  -4   7  -6  257.43    9.08
  -4  -7  -6  249.30   10.69
  -4   7  -6  259.93   10.27
   4  -7   6  259.56    9.23
  -4   7  -7   21.66    2.84
  -4  -7  -7   25.89    3.79
  -4   7  -7   25.08    3.50
   4  -7   7   18.24    2.60
  -4   7  -8   -1.01    1.24
  -4   7  -8    0.74    1.52
  -4  -7  -8   -0.79    1.56
  -4   7  -9    9.21    2.09
  -4  -7  -9    3.96    1.98
  -4   7  -9    8.39    2.52
  -4  -7 -10    6.35    2.37
  -4   7 -10    1.94    1.83
  -4  -7 -11   13.97    3.19
  -4   7 -11   12.71    2.90
  -4  -7 -12    3.65    1.77
  -4   7 -12    2.92    1.72
  -4  -7 -13   14.69    3.27
  -4   7 -13    9.58    2.98
  -4  -7 -14    7.27    2.27
  -4   8  15   -0.56    1.29
   4  -8 -15    0.88    1.59
  -4   8  14   12.37    2.80
   4  -8 -14    8.84    2.64
  -4   8  13   33.59    4.43
   4  -8 -13   28.78    4.24
  -4  -8  13   33.28    2.96
  -4   8  12  124.94    8.09
   4  -8 -12  131.28    8.52
  -4  -8  12  127.24    5.51
  -4  -8  11    1.35    0.84
  -4   8  11    5.64    2.04
   4  -8 -11    1.96    1.77
  -4   8  10    8.80    2.44
   4  -8 -10   10.69    2.55
  -4  -8  10   10.03    1.58
  -4   8   9   10.19    2.43
   4  -8  -9    9.89    2.59
  -4  -8   9    5.96    1.18
   4  -8  -8   16.80    2.98
  -4   8   8   24.14    3.60
   4   8  -8   19.00    1.84
  -4   8   7    5.61    2.15
   4  -8  -7    4.89    0.63
   4  -8  -7    3.24    1.53
   4   8  -7    4.95    1.75
   4   8  -7    5.30    1.03
   4  -8  -6  440.57   12.93
  -4   8   6  465.75   13.57
   4   8  -6  464.51   13.85
   4  -8  -6  459.87    6.57
   4  -8  -6  473.46   13.38
   4   8  -6  442.80    8.41
   4  -8  -5  285.59   10.10
  -4   8   5  275.48   10.38
   4   8  -5  305.35   10.95
   4  -8  -5  303.83    6.02
   4   8  -5  295.49    7.04
   4  -8  -5  313.31   10.69
   4  -8  -4   36.84    2.39
   4  -8  -4   46.67    4.21
  -4   8   4   40.27    2.67
  -4   8   4   45.14    4.34
   4   8  -4   44.67    4.29
   4   8  -4   39.71    2.73
   4  -8  -4   42.24    4.12
   4  -8  -3   25.26    2.19
   4  -8  -3   26.05    3.07
  -4   8   3   26.14    2.25
   4   8  -3   29.69    3.59
   4   8  -3   27.59    2.36
   4  -8  -3   27.40    3.28
  -4   8   3   24.64    3.19
   4  -8  -2   17.33    1.94
   4  -8  -2   15.51    2.50
  -4   8   2   19.36    2.92
  -4   8   2   17.66    2.49
  -4   8   2   17.82    2.02
   4   8  -2   21.79    2.98
   4  -8  -2   20.48    2.94
   4   8  -2   17.09    2.09
   4  -8  -1   54.06    4.19
  -4   8   1   47.49    4.46
   4  -8  -1   49.66    3.40
   4   8  -1   50.71    3.45
  -4   8   1   49.38    3.92
  -4   8   1   48.18    3.40
   4   8  -1   54.18    4.59
   4  -8  -1   55.23    4.65
   4   8   0  215.07    3.95
   4  -8   0  205.12    7.99
   4   8   0  214.73    3.86
  -4   8   0  210.29    8.04
   4   8   0  186.46    6.81
   4  -8   0  205.10    7.06
  -4   8   0  205.51    7.38
   4   8   0  216.47    9.13
   4  -8   0  221.57    9.17
   4  -8   1  122.19    6.84
  -4   8  -1  118.92    6.12
  -4   8  -1  120.00    5.80
   4   8   1  125.11    7.02
   4  -8   1  117.36    6.06
   4  -8   2   30.94    3.25
  -4   8  -2   25.14    2.99
   4  -8   2   29.38    3.43
   4   8   2   30.70    3.55
  -4  -8  -2   32.08    3.93
  -4   8  -2   27.62    3.06
   4  -8   3   24.89    2.94
   4  -8   3   24.09    3.25
  -4   8  -3   23.58    2.78
  -4  -8  -3   25.23    3.45
  -4   8  -3   25.89    3.04
   4   8   3   19.50    2.86
   4  -8   4   66.46    5.25
  -4  -8  -4   65.98    5.53
  -4   8  -4   62.71    4.76
   4   8   4   68.47    5.43
   4  -8   4   58.91    4.56
  -4   8  -4   63.13    4.53
   4  -8   5   81.11    5.36
  -4  -8  -5   89.47    6.43
  -4   8  -5   75.50    5.45
  -4   8  -5   77.78    5.15
   4  -8   6   -1.05    1.35
  -4  -8  -6    0.16    1.90
  -4   8  -6    2.35    1.63
  -4   8  -6    0.77    1.11
   4  -8   7    6.04    2.05
  -4  -8  -7    6.06    2.20
  -4   8  -7    6.82    2.25
  -4   8  -7    4.74    1.53
  -4  -8  -8  151.36    8.84
  -4   8  -8  147.06    8.38
  -4   8  -8  144.07    7.57
  -4   8  -9   14.51    3.11
  -4  -8  -9   17.54    3.27
  -4   8 -10   21.59    3.64
  -4  -8 -10   18.09    3.33
  -4   8 -11   14.85    3.27
  -4  -8 -11   16.46    3.33
  -4   8 -12    3.42    1.59
  -4  -8 -12   11.60    3.28
  -4  -8 -13    1.76    1.55
  -4  -8 -14    2.65    2.23
  -4   9  15   19.03    3.58
   4  -9 -14    1.54    1.62
  -4   9  14    1.47    1.57
   4  -9 -13   70.93    6.60
  -4   9  13   79.12    6.63
   4  -9 -12    4.76    2.36
  -4  -9  12    4.63    1.12
  -4   9  12    4.23    1.88
   4  -9 -11    3.25    2.29
  -4  -9  11   -0.06    0.75
  -4   9  11   -0.40    1.54
   4  -9 -10  104.46    7.24
  -4  -9  10  104.04    4.36
  -4   9  10   96.97    6.89
  -4   9   9   71.80    5.84
   4  -9  -9   66.03    5.66
  -4   9   8   21.65    3.22
   4  -9  -8   23.66    3.44
   4  -9  -7   97.64    6.32
  -4   9   7   98.99    6.55
   4   9  -7   93.55    3.59
  -4   9   6   18.93    3.06
   4   9  -6   19.96    3.06
   4   9  -6   18.27    1.66
   4  -9  -6   16.58    2.80
  -4   9   5   23.23    3.37
   4   9  -5   23.69    1.96
   4  -9  -5   26.86    3.34
   4   9  -5   27.44    3.68
   4  -9  -5   23.70    3.20
   4  -9  -4   37.61    3.84
  -4   9   4   43.51    4.26
  -4   9   4   41.47    2.57
   4   9  -4   44.03    4.39
   4   9  -4   41.77    2.68
   4  -9  -4   46.39    4.25
   4  -9  -3  150.03    7.27
  -4   9   3  155.65    7.76
  -4   9   3  159.33    7.43
   4   9  -3  170.67    8.29
  -4   9   3  154.49    5.18
   4   9  -3  149.00    5.22
   4  -9  -3  169.48    7.97
   4  -9  -2   65.08    4.83
  -4   9   2   68.52    5.34
   4   9  -2   66.98    3.71
  -4   9   2   66.86    4.81
   4   9  -2   69.06    5.32
  -4   9   2   70.96    3.86
   4  -9  -2   70.69    5.25
   4   9  -1  156.11    4.25
   4  -9  -1  157.06    7.27
  -4   9   1  146.67    7.63
   4   9  -1  150.96    5.81
  -4   9   1  162.54    7.38
  -4   9   1  161.35    6.12
   4   9  -1  161.87    8.07
   4  -9  -1  166.77    7.92
   4  -9   0    8.67    1.87
   4   9   0    7.15    0.73
   4  -9   0    9.93    2.08
   4   9   0    8.12    1.50
   4   9   0    9.29    0.85
  -4   9   0    9.12    1.84
   4   9   0    6.88    1.78
  -4   9   0    6.78    1.58
  -4   9  -1    4.65    1.38
  -4   9  -1    6.84    1.63
   4   9   1    7.60    1.78
   4  -9   1    8.95    2.05
   4  -9   1    9.52    2.23
  -4   9  -2   19.77    2.66
  -4   9  -2   14.29    2.39
   4   9   2   20.94    2.99
   4  -9   2   18.57    2.90
   4  -9   2   15.28    2.63
   4  -9   3   31.27    3.55
  -4   9  -3   34.98    3.46
   4  -9   3   28.29    3.31
  -4   9  -3   31.49    3.34
  -4  -9  -3   32.17    3.85
   4   9   3   31.31    3.71
   4  -9   4   20.65    2.86
  -4  -9  -4   19.24    3.28
  -4   9  -4   21.96    3.04
  -4   9  -4   22.41    2.91
   4  -9   5   -1.58    1.62
  -4   9  -5    1.46    1.01
  -4  -9  -5    1.45    1.66
  -4   9  -5   -1.37    1.58
  -4   9  -6   33.97    3.63
  -4  -9  -6   34.22    4.30
  -4   9  -6   30.70    3.74
   4  -9   6   26.96    3.32
  -4   9  -7   36.03    3.82
   4  -9   7   35.14    3.94
  -4  -9  -7   34.13    4.33
  -4   9  -7   35.48    4.25
  -4  -9  -8    3.22    1.87
  -4   9  -8    2.37    1.97
  -4  -9  -9   53.23    5.45
  -4   9  -9   56.74    5.55
  -4  -9 -10    1.37    1.72
  -4   9 -10    2.23    1.68
  -4  -9 -11    2.92    2.14
  -4   9 -11    2.57    1.99
  -4  -9 -12   -2.79    2.10
  -4   9 -12    5.19    2.43
  -4  -9 -13    2.99    2.05
  -4  10  14   31.30    4.68
   4 -10 -14   35.20    4.95
  -4  10  13   59.69    5.79
   4 -10 -13   63.33    6.32
  -4  10  12    1.71    1.45
   4 -10 -12    7.38    2.41
  -4  10  11  124.87    8.15
  -4 -10  11  129.46    4.53
   4 -10 -11  120.71    7.96
   4 -10 -10   -1.14    2.03
  -4  10  10    2.43    1.86
   4 -10  -9  167.40    9.02
  -4  10   9  167.07    9.00
   4 -10  -8    0.69    1.59
  -4  10   8    2.84    1.91
   4 -10  -7    2.28    1.48
   4  10  -7    4.10    0.75
  -4  10   7    3.97    1.79
   4 -10  -6   -0.79    1.55
  -4  10   6    1.38    1.63
   4  10  -6    0.79    0.52
   4  10  -5   44.34    4.52
  -4  10   5   49.07    4.73
   4 -10  -5   47.18    4.45
   4  10  -5   44.85    2.47
   4  10  -4   14.09    1.50
  -4  10   4   16.99    3.06
   4 -10  -4   13.10    2.25
  -4  10   4   12.83    1.45
   4  10  -4   14.87    2.70
   4 -10  -4   13.95    2.50
   4 -10  -3   91.74    5.81
  -4  10   3   90.73    6.12
  -4  10   3  101.32    6.11
   4  10  -3   91.54    6.32
  -4  10   3  100.08    4.19
   4  10  -3   99.38    4.15
   4 -10  -3  106.65    6.52
   4  10  -2    3.25    0.84
   4 -10  -2    4.64    1.58
   4  10  -2    2.15    0.78
   4 -10  -2    4.73    1.59
  -4  10   2    2.07    1.38
  -4  10   2    4.06    1.66
   4  10  -2    3.86    1.43
  -4  10   2    3.10    1.21
   4  10  -1   69.71    2.80
   4 -10  -1   67.33    4.93
  -4  10   1   57.05    4.93
   4  10  -1   65.30    3.78
  -4  10   1   69.97    5.07
   4  10  -1   66.96    5.30
  -4  10   1   63.78    3.95
   4 -10  -1   67.00    5.18
   4 -10   0   13.70    2.57
   4  10   0   13.02    0.93
   4 -10   0   10.99    2.34
  -4  10   0   10.61    2.48
   4  10   0   12.00    1.79
  -4  10   0   15.85    2.48
   4  10   0   14.43    0.97
   4  10   0   12.41    2.28
  -4  10   0   13.89    2.12
   4 -10   1   11.48    2.27
  -4  10  -1   13.73    2.10
  -4  10  -1   12.72    2.18
   4  10   1   13.24    2.50
   4 -10   1   11.52    2.28
  -4  10  -2    6.02    1.51
   4  10   2    6.15    1.77
  -4  10  -2    7.46    1.95
   4 -10   2    9.77    2.24
   4 -10   2    9.94    2.20
  -4  10  -3   12.65    2.28
  -4  10  -3   13.38    2.41
   4 -10   3   11.77    2.32
   4 -10   4   -1.76    1.47
  -4  10  -4    0.07    1.01
  -4 -10  -4    0.77    1.58
  -4  10  -4   -0.08    1.22
  -4 -10  -5  222.42   10.26
  -4  10  -5  218.41    9.07
  -4  10  -5  210.28    9.12
   4 -10   5  220.93    9.17
   4 -10   6   -2.56    1.78
  -4  10  -6   -0.22    1.49
  -4 -10  -6    1.50    2.09
   4 -10   7    6.05    2.06
  -4  10  -7    8.49    2.48
  -4 -10  -7   10.22    2.79
   4 -10   8    2.09    1.37
  -4 -10  -8    3.34    1.76
  -4  10  -8    2.67    1.74
  -4 -10  -9   14.39    3.04
  -4  10  -9   11.02    2.76
  -4 -10 -10   23.70    3.89
  -4  10 -10   24.37    3.91
  -4 -10 -11   -1.50    1.38
  -4  10 -11    0.23    1.67
  -4 -10 -12   13.90    3.23
  -4  10 -12   27.46    4.44
  -4 -10 -13    6.44    2.51
  -4  11  14    4.80    2.15
   4 -11 -14    2.83    1.98
  -4  11  13   -2.65    2.32
   4 -11 -13    2.73    1.93
  -4  11  12   47.10    5.28
   4 -11 -12   50.02    5.41
  -4  11  11    3.84    2.19
   4 -11 -11    0.57    1.47
  -4  11  10  105.34    7.47
   4 -11 -10  108.51    7.53
  -4  11   9    5.11    1.69
   4 -11  -9    4.32    2.08
   4 -11  -8   51.30    4.89
  -4  11   8   48.38    5.02
   4 -11  -7  469.22   14.28
  -4  11   7  455.27   14.39
   4 -11  -6   28.41    3.69
   4  11  -6   32.91    1.77
  -4  11   6   29.74    3.93
   4 -11  -5   14.48    2.65
   4  11  -5   16.64    1.41
  -4  11   5   13.49    2.81
  -4  11   4   34.11    2.24
   4 -11  -4   33.12    3.76
  -4  11   4   30.22    3.80
   4  11  -4   36.92    2.31
   4  11  -3    3.20    0.98
   4 -11  -3    3.63    1.40
  -4  11   3    2.83    1.26
  -4  11   3    4.21    1.01
   4  11  -3    3.44    0.96
  -4  11   3    3.36    1.86
   4  11  -2  220.19    5.85
   4 -11  -2  218.37    9.01
  -4  11   2  202.96    9.34
   4  11  -2  212.36    6.39
  -4  11   2  229.88    9.27
  -4  11   2  225.99    6.75
   4  11  -2  233.46   10.01
   4 -11  -2  228.98    9.56
   4  11  -1  110.81    3.54
   4 -11  -1  108.41    6.41
   4  11  -1  109.28    4.85
  -4  11   1  109.73    6.82
  -4  11   1  127.26    6.86
   4  11  -1  125.89    7.36
  -4  11   1  115.71    5.25
   4 -11  -1  126.51    7.19
   4  11   0   25.63    1.26
   4 -11   0   23.05    3.05
  -4  11   0   22.86    3.26
  -4  11   0   25.42    3.14
  -4  11   0   26.65    2.84
   4 -11   0   25.81    3.40
  -4  11  -1   13.07    2.26
   4 -11   1   13.25    2.42
  -4  11  -1   17.09    2.39
   4 -11   1   13.37    2.49
   4 -11   2   49.14    4.38
  -4  11  -2   52.34    4.13
  -4  11  -2   56.58    4.64
  -4  11  -3   31.13    3.38
  -4  11  -3   27.81    3.42
   4 -11   3   27.74    3.38
  -4  11  -4   22.47    3.16
   4 -11   4   16.82    2.84
  -4  11  -4   22.55    3.09
  -4 -11  -4   22.43    3.56
   4 -11   5    2.11    1.32
  -4 -11  -5    1.30    1.81
  -4  11  -5    4.69    1.79
  -4 -11  -6   88.51    6.73
   4 -11   6   97.66    6.43
  -4  11  -6   81.68    6.00
  -4 -11  -7   47.50    5.10
  -4  11  -7   41.43    4.56
   4 -11   7   45.92    4.61
   4 -11   8   20.58    3.24
  -4 -11  -8   22.99    3.63
  -4  11  -8   29.09    4.06
  -4 -11  -9    5.88    2.22
  -4  11  -9    7.02    2.32
  -4 -11 -10   -1.58    1.84
  -4  11 -10    0.50    1.43
  -4 -11 -11   14.81    3.27
  -4  11 -11   16.28    3.51
  -4 -11 -12    1.55    1.84
  -4  11 -12    2.76    2.14
  -4 -11 -13    2.43    2.10
   4 -12 -13    1.54    1.65
  -4  12  13   -2.09    2.37
   4 -12 -12    7.39    2.52
  -4  12  12    7.77    2.78
   4 -12 -11   47.83    5.13
  -4  12  11   54.79    5.68
   4 -12 -10   47.14    5.07
  -4  12  10   35.91    4.56
   4 -12  -9   63.89    5.72
  -4  12   9   65.48    5.94
  -4  12   8    0.47    1.76
   4 -12  -8    2.25    1.32
  -4  12   7    7.42    2.06
   4 -12  -7    4.02    2.00
   4 -12  -6 1176.15   22.78
  -4  12   6 1155.36   23.01
  -4  12   5   84.02    6.30
   4  12  -5   73.25    4.44
   4  12  -5   80.25    2.68
   4 -12  -5   80.96    6.03
   4 -12  -4   36.99    4.17
   4  12  -4   27.29    2.62
  -4  12   4   36.73    4.42
  -4  12   4   39.18    2.33
   4  12  -4   33.76    2.06
   4  12  -3    5.12    1.25
  -4  12   3    5.31    1.09
   4  12  -3    6.00    1.07
  -4  12   3    5.87    2.07
   4 -12  -3    5.60    1.80
   4  12  -2    1.63    0.76
   4 -12  -2    1.89    1.64
   4  12  -2   -0.53    0.90
  -4  12   2    1.59    1.14
  -4  12   1    0.83    1.44
   4  12  -1    0.99    0.73
  -4  12   1    2.07    1.22
   4  12  -1    0.96    0.58
   4 -12  -1    0.76    1.19
  -4  12   0    1.45    1.14
  -4  12   0    2.68    1.11
  -4  12   0    5.64    2.19
   4 -12   0    3.68    1.94
   4  12   0    3.98    0.60
   4 -12   1    3.98    1.62
  -4  12  -1    5.20    1.57
  -4  12  -2  174.95    7.47
   4 -12   2  177.29    8.40
   4 -12   3    9.05    2.24
  -4  12  -3   10.76    2.19
  -4  12  -4   61.39    4.98
   4 -12   4   74.49    5.63
   4 -12   5   15.58    2.86
  -4  12  -5   14.84    2.69
  -4 -12  -5   19.30    3.57
   4 -12   6   30.85    3.90
  -4  12  -6   26.35    3.62
  -4 -12  -6   32.96    4.27
   4 -12   7   20.54    3.28
  -4  12  -7   23.11    3.43
  -4 -12  -7   23.69    3.82
   4 -12   8   39.38    4.53
  -4 -12  -8   42.47    5.01
  -4  12  -8   33.59    4.31
  -4 -12  -9    9.18    2.46
  -4  12  -9   16.46    3.37
  -4 -12 -10   -0.86    1.48
  -4  12 -10   -0.67    1.49
  -4 -12 -11    2.09    1.82
  -4  12 -11    1.33    2.00
  -4 -12 -12   28.38    4.51
  -4 -12 -13    2.00    1.66
  -4  13  13  102.09    8.06
   4 -13 -13  110.37    8.42
  -4  13  12   -1.42    1.99
   4 -13 -12    2.18    1.35
  -4  13  11   29.33    4.35
   4 -13 -11   27.98    4.30
  -4  13  10    0.66    1.80
   4 -13 -10   -1.62    1.90
  -4  13   9    5.19    2.05
   4 -13  -9    0.66    1.25
   4  13  -8   -0.47    0.89
  -4  13   8    0.80    1.89
   4 -13  -8   -0.13    1.77
   4 -13  -7  166.58    8.93
  -4  13   7  146.65    8.58
   4  13  -7  155.36    7.41
   4 -13  -6   28.61    3.81
   4  13  -6   21.40    2.69
  -4  13   6   16.81    3.16
  -4  13   5  172.69    9.04
   4  13  -5  158.17    2.94
   4  13  -5  168.37    6.87
   4 -13  -5  162.61    8.59
   4 -13  -4   36.31    4.14
   4  13  -4   36.08    3.01
  -4  13   4   34.66    4.15
  -4  13   4   37.10    2.14
   4  13  -4   34.57    1.86
   4 -13  -3   12.14    2.73
   4  13  -3   11.84    1.64
  -4  13   3   13.75    1.60
  -4  13   3   14.98    2.96
   4  13  -3   12.77    1.41
  -4  13   2  110.04    7.12
   4  13  -2  112.44    4.41
   4 -13  -2  102.27    6.60
  -4  13   2  113.40    4.86
   4  13  -2  116.39    4.37
   4  13  -1   91.63    4.36
  -4  13   1   90.33    6.45
   4 -13  -1  104.53    6.64
  -4  13   1   96.76    4.79
   4  13  -1   98.24    3.50
  -4  13   0  397.72   13.24
  -4  13   0  404.44   10.37
   4 -13   0  385.09   12.45
   4  13   0  387.69    5.42
  -4  13  -1  142.68    6.48
   4 -13   1  146.84    7.73
  -4  13  -2   24.50    2.99
   4 -13   2   20.51    3.18
   4 -13   3  205.84    9.35
  -4  13  -3  209.29    8.67
   4 -13   4   39.41    4.29
  -4  13  -4   39.40    4.03
   4 -13   5    7.64    2.22
  -4  13  -5    7.09    2.10
   4 -13   6   34.94    4.23
  -4  13  -6   40.26    4.41
   4 -13   7   44.90    4.84
  -4  13  -7   47.54    4.96
  -4 -13  -7   53.33    5.52
   4 -13   8   -2.22    2.02
  -4 -13  -8    3.31    1.64
  -4  13  -8   -1.13    1.96
  -4 -13  -9   -0.13    1.60
  -4  13  -9    1.92    1.76
  -4 -13 -10    4.53    2.16
  -4  13 -10    8.98    2.72
  -4 -13 -11   19.49    3.87
  -4  13 -11   34.11    4.91
  -4 -13 -12   14.19    3.48
  -4  14  12   70.67    6.77
   4 -14 -12   65.11    6.31
  -4  14  11   55.19    5.80
   4 -14 -11   62.11    6.24
  -4  14  10    9.27    2.58
   4 -14 -10    6.76    2.16
  -4  14   9   10.37    2.82
   4 -14  -9   12.96    3.02
   4 -14  -8   57.89    5.66
  -4  14   8   52.75    5.40
   4  14  -8   56.09    4.74
   4 -14  -7    0.33    1.35
  -4  14   7    0.59    1.63
   4  14  -7   -0.18    0.95
   4 -14  -6   26.17    3.88
  -4  14   6   17.59    3.11
   4  14  -6   21.64    2.86
   4 -14  -5    6.55    2.29
  -4  14   5    8.95    2.50
   4  14  -5    7.58    1.66
   4 -14  -4   18.57    3.16
   4  14  -4   19.12    2.25
  -4  14   4   15.87    1.36
  -4  14   4   21.27    3.37
   4  14  -4   17.27    1.06
   4 -14  -3   43.70    4.54
   4  14  -3   50.32    3.31
  -4  14   3   48.16    4.89
  -4  14   3   48.73    2.85
   4  14  -3   48.56    2.40
  -4  14   2   56.76    5.24
   4  14  -2   61.79    3.19
   4 -14  -2   55.39    5.04
   4  14  -2   58.28    3.20
  -4  14   2   60.48    3.53
   4  14  -1  319.67    7.95
  -4  14   1  311.12   12.20
  -4  14   1  332.66    8.87
   4 -14  -1  338.38   11.92
   4  14  -1  325.24    6.56
  -4  14   0    4.96    1.38
  -4  14   0    5.99    2.01
   4  14   0    3.50    0.61
   4 -14   0    4.29    1.81
  -4  14  -1  251.62    8.68
   4 -14   1  268.03   10.69
   4 -14   2    7.36    2.13
  -4  14  -2    7.26    1.76
   4 -14   3   22.32    3.32
  -4  14  -3   21.42    2.85
  -4  14  -4   23.30    3.34
   4 -14   4   24.55    3.51
  -4  14  -5   40.36    4.26
   4 -14   5   49.33    4.99
  -4  14  -6   -1.08    1.53
   4 -14   6    2.79    1.75
  -4  14  -7   64.05    5.75
   4 -14   7   74.65    6.32
   4 -14   8    4.29    1.91
  -4 -14  -8    6.11    2.28
  -4  14  -8    9.69    2.72
  -4 -14  -9   -0.34    1.46
  -4  14  -9    2.48    1.84
  -4 -14 -10    2.05    1.35
  -4  14 -10    3.60    1.88
  -4 -14 -11    7.83    2.46
  -4  14 -11    5.71    2.25
  -4 -14 -12    0.86    1.29
  -4  15  12   33.35    4.81
   4 -15 -12   33.40    4.73
  -4  15  11   29.51    4.32
   4 -15 -11   30.74    4.39
  -4  15  10   57.03    6.00
   4 -15 -10   62.85    6.35
   4 -15  -9   18.83    3.48
  -4  15   9   23.84    3.80
   4 -15  -8    9.26    2.67
  -4  15   8   10.14    2.62
   4 -15  -7   15.28    3.12
   4  15  -7   14.74    2.54
  -4  15   7   20.01    3.42
  -4  15   6   67.58    5.98
   4  15  -6   59.70    4.56
   4 -15  -6   62.74    5.60
  -4  15   5   55.82    5.46
   4 -15  -5   55.70    5.19
   4  15  -5   52.79    4.01
   4 -15  -4   -0.74    1.87
   4  15  -4   -0.36    0.83
  -4  15   4    0.57    0.52
  -4  15   4    1.05    1.65
   4 -15  -3   96.14    6.79
   4  15  -3  106.92    4.82
  -4  15   3  110.43    7.41
  -4  15   3  105.51    4.09
   4  15  -3  101.77    3.16
  -4  15   2   61.31    5.50
   4  15  -2   61.14    3.06
   4 -15  -2   62.63    5.45
  -4  15   2   65.75    3.70
   4  15  -2   63.81    3.43
  -4  15   1   11.81    1.81
  -4  15   1   13.21    2.99
   4  15  -1   12.17    1.62
   4 -15  -1   14.36    2.80
   4  15  -1   11.62    1.32
  -4  15   0   23.44    2.70
  -4  15   0   18.09    3.22
   4  15   0   20.44    1.47
   4 -15   0   19.74    3.20
  -4  15  -1   61.33    4.37
   4 -15   1   59.36    5.21
  -4  15  -2  113.06    6.26
   4 -15   2  112.49    7.26
  -4  15  -3    6.76    1.97
   4 -15   3    4.66    1.80
  -4  15  -4  105.04    6.62
   4 -15   4  110.37    7.27
  -4  15  -5   -4.97    2.24
   4 -15   5    0.28    1.59
  -4  15  -6   68.97    5.94
   4 -15   6   79.32    6.37
  -4  15  -7   21.87    3.50
   4 -15   7   12.67    2.99
  -4  15  -8   18.21    3.42
   4 -15   8   12.09    2.83
  -4  15  -9    3.50    1.99
  -4 -15 -10    2.58    2.06
  -4  15 -10    1.75    1.64
  -4 -15 -11   -3.04    1.96
  -4 -15 -12   19.44    4.05
  -4  16  11   16.98    3.46
   4 -16 -11   26.22    4.19
  -4  16  10   -0.64    1.26
   4 -16 -10   -1.98    1.86
  -4  16   9    1.92    1.28
   4 -16  -9    0.30    1.61
  -4  16   8  213.91   11.03
   4 -16  -8  209.16   10.85
   4 -16  -7   12.55    2.70
   4  16  -7   15.99    2.50
  -4  16   7   13.88    3.05
   4  16  -6   31.76    3.37
  -4  16   6   38.21    4.78
   4 -16  -6   37.78    4.48
   4 -16  -5   13.77    2.83
   4  16  -5   12.39    2.09
  -4  16   5   12.02    2.99
   4 -16  -4  247.26   11.04
  -4  16   4  229.93   10.98
  -4  16   4  224.32    4.65
   4  16  -4  211.26    7.46
   4  16  -3   -0.36    0.79
   4 -16  -3   -0.22    1.47
  -4  16   3   -0.22    1.79
   4  16  -3    1.30    0.43
   4  16  -3    1.50    0.44
  -4  16   3    1.63    0.79
   4 -16  -2    4.36    1.80
   4  16  -2    6.89    1.29
  -4  16   2    6.14    2.18
   4  16  -2    3.86    0.84
  -4  16   2    7.36    1.42
  -4  16   1   -0.90    1.04
   4 -16  -1   -2.00    1.82
   4  16  -1    0.91    0.58
  -4  16   1    0.48    1.51
   4  16  -1   -0.59    0.79
   4  16   0  112.66    3.57
   4 -16   0  128.62    7.76
  -4  16   0  118.85    5.80
  -4  16   0  117.58    7.73
   4 -16   1    3.25    1.68
  -4  16  -1    4.26    1.53
   4 -16   2   19.85    3.30
  -4  16  -2   22.80    2.96
  -4  16  -3    8.01    1.98
   4 -16   3    8.99    2.36
  -4  16  -4   33.63    3.92
   4 -16   4   33.98    4.36
  -4  16  -5   14.81    2.72
   4 -16   5   15.74    2.97
  -4  16  -6    6.10    2.10
   4 -16   6    8.75    2.27
  -4  16  -7   40.21    4.74
   4 -16   7   40.57    4.96
  -4  16  -8    4.07    1.78
   4 -16   8    4.08    2.40
  -4  16  -9    5.55    2.13
  -4  16 -10   21.63    3.95
   4 -17 -10    0.07    2.03
  -4  17  10    2.57    2.19
   4 -17  -9   61.26    6.33
  -4  17   9   61.52    6.24
  -4  17   8   47.19    5.39
   4 -17  -8   38.88    4.84
  -4  17   7   50.26    5.35
   4 -17  -7   45.40    5.09
   4 -17  -6   -0.17    1.78
  -4  17   6    4.78    2.56
   4  17  -6    1.14    1.12
  -4  17   5  127.12    8.40
   4 -17  -5  137.63    8.53
   4  17  -5  122.83    6.28
  -4  17   4   54.76    5.60
   4  17  -4   43.56    3.49
   4 -17  -4   49.43    5.22
   4 -17  -3    7.26    2.15
   4  17  -3    5.40    1.30
  -4  17   3    4.93    0.97
  -4  17   3    5.54    2.01
   4 -17  -2   91.46    6.78
   4  17  -2   88.76    4.29
  -4  17   2   83.34    6.76
  -4  17   2   98.75    4.59
   4  17  -2   90.56    2.98
  -4  17   1  133.80    8.40
   4  17  -1  119.26    4.56
   4  17  -1  121.02    4.53
  -4  17   1  119.56    5.50
   4 -17  -1  127.63    8.05
  -4  17   0    6.72    1.70
   4 -17   0    5.89    2.29
  -4  17   0    7.57    2.18
   4 -17   1   35.10    4.21
  -4  17  -1   31.59    3.33
   4 -17   2    2.35    1.52
  -4  17  -2    2.65    1.49
  -4  17  -3   61.36    4.90
   4 -17   3   71.86    6.21
  -4  17  -4   37.32    4.12
   4 -17   4   36.20    4.50
   4 -17   5   -0.40    1.84
  -4  17  -5    3.29    1.79
   4 -17   6   13.48    3.21
  -4  17  -6    9.91    2.51
   4 -17   7   -0.89    1.73
  -4  17  -7   -1.26    1.35
   4 -17   8   15.16    3.20
  -4  17  -8   10.89    2.60
  -4  17  -9    6.63    2.53
  -4  18   9   22.09    3.87
   4 -18  -9   20.01    3.58
   4 -18  -8   18.88    3.54
  -4  18   8   16.00    3.32
   4 -18  -7   18.10    3.50
  -4  18   7   16.48    3.27
  -4  18   6   52.27    5.63
   4 -18  -6   43.43    4.96
   4 -18  -5   17.27    3.24
   4  18  -5   14.01    2.19
  -4  18   5   14.14    2.99
   4  18  -4    0.40    0.79
   4 -18  -4   -1.96    1.84
  -4  18   4    0.39    1.56
   4 -18  -3  158.19    9.19
  -4  18   3  142.73    8.90
  -4  18   2   62.56    5.95
  -4  18   2   71.18    3.99
   4 -18  -2   59.88    5.70
   4  18  -1  201.28    5.24
  -4  18   1  193.05   10.26
   4 -18  -1  182.98    9.71
  -4  18   1  189.43    6.94
  -4  18   0    0.33    1.06
  -4  18   0   -2.08    1.80
   4 -18   0    0.76    1.37
   4 -18   1    6.72    2.18
  -4  18  -1    2.65    1.28
   4 -18   2    8.68    2.38
  -4  18  -2   11.79    2.27
  -4  18  -3   49.85    4.65
   4 -18   3   55.99    5.81
  -4  18  -4    4.58    1.77
   4 -18   4    6.16    2.17
  -4  18  -5    8.81    2.16
   4 -18   5    6.17    1.81
  -4  18  -6    2.07    1.69
   4 -18   6    0.68    1.57
  -4  18  -7    9.16    2.63
   4 -18   7   11.45    2.90
  -4  18  -8   -0.66    1.77
   4 -18   8    0.64    1.44
  -4  18  -9    8.27    2.62
  -4  19   8    8.77    2.74
   4 -19  -8    9.53    2.71
  -4  19   7   11.10    2.76
   4 -19  -7   14.18    3.14
  -4  19   6   12.20    3.12
   4 -19  -6   11.84    2.89
  -4  19   5    2.07    1.33
   4 -19  -5    4.66    1.95
  -4  19   4   94.02    7.43
   4 -19  -4   93.62    7.26
  -4  19   3   14.60    3.07
   4 -19  -3   15.33    3.09
   4 -19  -2   57.92    5.67
  -4  19   2   57.00    5.71
  -4  19   1   25.51    3.96
   4 -19  -1   21.73    3.63
  -4  19   1   21.07    2.41
  -4  19   0   21.76    3.64
  -4  19   0   14.73    2.20
   4 -19   0   16.05    2.95
   4 -19   1   50.92    5.30
   4  19   1   52.60    3.42
  -4  19  -1   47.84    4.18
  -4  19  -2    4.46    1.83
   4 -19   2    1.50    1.41
  -4  19  -3   15.85    2.86
   4 -19   3   15.59    3.07
  -4  19  -4   49.87    4.95
   4 -19   4   48.28    5.45
  -4  19  -5   11.45    2.58
   4 -19   5    6.13    1.95
  -4  19  -6    0.11    1.57
   4 -19   6   -0.56    1.41
  -4  19  -7    1.36    1.66
   4 -19   7    2.19    2.17
  -4  19  -8   17.73    3.55
  -4  20   7    3.18    2.17
   4 -20  -7    0.53    1.42
  -4  20   6   41.26    5.22
   4 -20  -6   43.37    5.19
  -4  20   5   45.15    5.34
   4 -20  -5   50.02    5.48
  -4  20   4   -1.22    2.00
   4 -20  -4    0.64    1.32
   4 -20  -3   52.80    5.55
  -4  20   3   41.85    5.10
   4 -20  -2    8.43    2.22
  -4  20   2    9.19    2.57
   4 -20  -1    1.76    1.56
  -4  20   1   -4.71    2.38
  -4  20   0    1.30    1.01
   4 -20   0    0.14    1.52
  -4  20   0    0.60    1.97
   4 -20   1   10.43    2.67
  -4  20  -1   13.87    2.30
   4 -20   2  102.34    7.66
  -4  20  -2  103.85    6.46
   4 -20   3   20.66    3.79
  -4  20  -3   16.51    2.91
   4  20   3   21.65    2.54
   4 -20   4   21.11    4.01
  -4  20  -4   23.50    3.62
   4 -20   5   18.51    3.36
  -4  20  -5   14.84    2.89
  -4  20  -6    0.62    1.88
  -4  20  -7   11.33    2.76
  -4  20  -8   42.29    5.30
  -4  21   6    0.87    1.40
  -4  21   5   51.28    5.77
   4 -21  -5   63.48    6.31
  -4  21   4    4.30    1.86
   4 -21  -4    4.69    2.04
  -4  21   3   13.80    3.14
   4 -21  -3   16.36    3.19
   4 -21  -2   13.96    3.14
  -4  21   2   18.17    3.63
   4 -21  -1    1.40    1.66
  -4  21   1    1.64    1.82
   4 -21   0   47.56    5.52
  -4  21   0   47.30    5.42
   4 -21   1    3.17    1.86
  -4  21  -1   -0.50    1.11
  -4  21  -2    1.91    1.40
   4 -21   2    2.04    1.43
  -4  21  -3  118.81    7.38
   4 -21   3  124.77    8.82
  -4  21  -4   18.84    3.14
  -4  21  -5   77.62    6.70
   4  21   6   -0.76    1.23
  -4  21  -6   -1.73    1.76
   4  21   7   20.95    3.22
  -4  21  -7   16.01    3.34
   4  21   8   14.76    2.78
   4  21   9   49.54    5.29
  -4  22   5    1.38    2.03
  -4  22   4   14.21    3.43
  -4  22   3   70.33    6.80
  -4  22   2   12.57    3.27
  -4  22   1    2.14    1.77
  -4  22  -3   -1.59    1.69
  -4  22  -4   69.06    5.95
  -4  22  -5   62.71    5.96
  -4  22  -6    4.74    2.18
  -4  22  -7   49.56    5.68
  -4  23   4   -0.40    1.37
  -4  23   3   -1.36    1.92
  -4  23   2   63.09    6.55
  -4  23   1   36.41    4.90
  -4  23  -5    0.62    1.22
  -4  23  -6   85.11    7.22
  -4  24   2    5.95    2.42
  -4  24   1    8.93    2.60
  -5   0  16   -0.48    1.41
  -5   0  15    6.71    2.01
  -5   0  14   -1.17    1.31
  -5   0  13   27.68    3.59
  -5   0  12    0.10    1.45
   5   0 -11  235.72    9.19
  -5   0  11  208.60    9.50
   5   0 -10    1.17    0.87
  -5   0  10   -0.23    1.21
  -5   0   9   12.21    2.43
   5   0  -9   11.88    2.11
   5   0  -9   13.43    2.28
   5   0  -9   11.77    2.50
  -5   0   8    0.09    1.42
   5   0  -8   -0.66    1.66
   5   0  -8   -0.99    0.93
   5   0  -8   -0.04    0.93
   5   0  -7  576.87   14.64
   5   0  -7  605.97   14.66
   5   0  -7  565.86   13.62
  -5   0   7  562.34   14.50
   5   0  -6    0.83    1.26
   5   0  -6    1.02    1.08
   5   0  -6   -1.43    1.12
  -5   0   6   -1.28    1.60
   5   0  -5   15.27    2.46
   5   0  -5   15.81    2.46
   5   0  -5   16.54    2.56
  -5   0   5   17.42    2.67
   5   0  -4    1.63    1.19
   5   0  -4   -0.89    1.23
   5   0  -4    1.72    1.26
   5   0  -3    2.77    1.27
   5   0  -3    4.83    1.42
   5   0  -3    1.17    1.07
   5   0  -2    0.65    1.05
   5   0  -2    0.22    0.95
  -5   0   2   -0.09    1.31
   5   0  -2   -0.36    1.04
  -5   0   1  247.98    9.52
   5   0  -1  256.05    9.74
   5   0  -1  242.15    9.32
   5   0  -1  247.12    7.56
   5   0   0    1.39    1.29
  -5   0   0   -0.94    1.69
   5   0   0    0.84    1.09
   5   0   0    0.64    0.90
   5   0   1   15.07    2.68
  -5   0  -1    9.17    2.44
   5   0   1   15.91    2.73
   5   0   1   13.74    1.79
   5   0   2   -1.27    1.41
  -5   0  -2    2.57    1.29
   5   0   2    0.10    0.74
   5   0   2    0.35    1.21
  -5   0  -3  168.00    8.65
   5   0   3  185.37    5.81
  -5   0  -4   -2.41    2.01
  -5   0  -4   -1.00    0.82
   5   0   4   -0.55    0.88
  -5   0  -5  326.70   12.55
  -5   0  -5  311.44    7.46
   5   0   5  323.25    7.84
  -5   0  -6   -2.10    2.36
  -5   0  -6    1.25    0.74
  -5   0  -7   72.03    6.23
  -5   0  -8   -0.35    1.85
  -5   0  -9    9.83    2.68
  -5   0 -10   -2.67    1.49
  -5   0 -11   27.09    4.51
  -5  -1  16    1.99    1.57
  -5   1  16   -4.39    2.19
  -5  -1  15   60.52    5.46
  -5   1  15   61.56    5.75
  -5  -1  14   28.69    3.82
  -5   1  14   24.47    3.68
  -5  -1  13    1.28    1.08
  -5   1  13   -2.43    1.82
   5  -1 -12   25.48    4.04
  -5   1  12   28.72    3.73
   5   1 -12   21.81    3.18
  -5  -1  12   32.46    3.81
   5   1 -11    2.74    1.24
   5  -1 -11    1.18    1.15
  -5  -1  11    1.62    1.18
  -5   1  11   -1.49    1.65
   5  -1 -11    4.23    2.03
  -5  -1  10   -0.53    1.40
  -5   1  10   -0.97    1.49
   5  -1 -10   -0.89    1.45
   5  -1 -10    4.44    1.38
   5   1 -10    1.18    1.39
   5   1 -10   -0.56    0.86
   5  -1  -9  149.24    8.26
   5   1  -9  151.23    8.04
   5   1  -9  141.15    7.21
   5   1  -9  140.04    7.21
   5  -1  -9  145.76    6.83
  -5  -1   9  139.42    7.25
  -5   1   9  142.63    7.62
   5   1  -8  105.55    6.55
   5  -1  -8   93.59    6.44
   5  -1  -8  112.03    6.55
   5   1  -8  105.80    6.00
   5   1  -8  103.72    6.10
   5  -1  -8   94.92    5.43
  -5  -1   8  102.41    6.24
  -5   1   8  100.70    6.30
   5   1  -7    0.04    0.89
   5  -1  -7   -0.79    1.16
   5  -1  -7   -0.45    1.03
   5  -1  -7   -1.23    1.38
   5   1  -7   -0.10    1.38
  -5  -1   7    0.06    1.15
   5   1  -7    1.63    1.28
  -5   1   7   -1.52    1.70
   5  -1  -6  167.02    7.81
   5   1  -6  161.33    7.55
  -5  -1   6  158.91    7.57
  -5   1   6  169.41    8.05
   5  -1  -6  164.78    7.19
   5   1  -6  166.41    7.62
   5  -1  -6  172.23    7.92
   5   1  -6  171.97    7.68
   5  -1  -5   37.50    3.56
   5   1  -5   43.37    3.77
  -5   1   5   43.13    4.20
   5   1  -5   35.91    3.56
   5  -1  -5   39.74    3.58
   5   1  -5   39.16    3.70
   5  -1  -5   37.52    3.80
   5  -1  -4    0.54    1.06
   5   1  -4    2.44    1.34
   5  -1  -4    2.57    1.45
   5   1  -4    4.25    1.37
   5   1  -4    0.40    1.24
   5  -1  -4    2.09    1.08
   5   1  -3   17.15    2.20
   5  -1  -3   18.04    2.36
   5  -1  -3   20.23    2.68
   5   1  -3   19.53    2.82
   5   1  -3   20.20    2.83
   5  -1  -3   23.17    3.14
  -5   1   2   47.81    4.15
   5   1  -2   50.65    3.55
   5  -1  -2   49.13    3.63
   5   1  -2   49.08    4.33
   5  -1  -2   50.27    4.15
   5   1  -2   48.76    4.17
   5  -1  -2   58.31    4.74
   5   1  -1   14.39    2.48
   5  -1  -1   10.77    2.10
   5  -1  -1   15.30    2.18
   5   1  -1   13.24    1.82
  -5  -1   1   13.26    2.51
  -5   1   1   14.20    2.54
   5  -1  -1   15.67    2.59
   5   1  -1   14.31    2.45
   5  -1   0   12.29    1.92
   5   1   0   12.31    1.67
   5  -1   0    9.63    2.02
   5   1   0   11.19    2.21
  -5   1   0   14.39    2.66
  -5  -1   0    9.68    2.37
   5   1   0   10.79    2.13
   5  -1   0   14.30    2.54
   5  -1   1  134.98    5.52
   5   1   1  133.99    4.95
   5   1   1  134.09    7.26
   5  -1   1  137.76    7.46
  -5  -1  -1  119.58    7.08
  -5   1  -1  134.09    7.35
   5   1   1  129.13    7.09
   5  -1   1  129.68    7.04
   5   1   2   12.57    1.69
   5  -1   2   12.35    1.79
   5   1   2    9.23    2.11
   5  -1   2   13.51    2.46
  -5   1  -2   14.25    2.72
  -5  -1  -2    8.76    2.23
   5  -1   2   15.21    2.65
   5   1   2   11.72    2.29
   5   1   3   82.93    3.72
   5  -1   3   79.85    4.15
   5  -1   3   87.37    6.02
  -5  -1  -3   80.10    6.07
  -5   1  -3   81.51    6.02
  -5  -1  -4   89.82    6.56
  -5   1  -4   81.05    6.15
   5   1   4   85.53    3.77
   5  -1   4   83.61    4.23
  -5  -1  -5  224.33   10.43
  -5   1  -5  214.87   10.13
  -5  -1  -5  221.94    5.77
   5  -1   5  233.34    7.08
  -5  -1  -6   11.49    2.87
  -5   1  -6    6.99    2.22
  -5  -1  -6    5.35    1.03
  -5   1  -7   68.94    6.06
  -5  -1  -7   71.36    6.24
  -5  -1  -7   70.08    3.39
  -5  -1  -8   20.30    3.67
  -5   1  -8   25.13    3.89
  -5  -1  -9    2.94    2.14
  -5   1  -9    1.00    1.63
  -5  -1 -10    5.73    2.54
  -5   1 -10    7.19    2.37
  -5  -1 -11    2.41    1.73
  -5   1 -11    0.81    1.68
  -5   2  17    2.01    1.72
  -5   2  16    2.02    1.66
  -5  -2  15    1.46    1.38
  -5   2  15    2.87    1.68
   5  -2 -14   -2.41    1.95
  -5  -2  14    0.02    1.19
  -5   2  14    0.96    1.54
   5  -2 -13   11.43    2.74
  -5   2  13    8.60    2.27
  -5  -2  13    8.29    2.18
   5  -2 -12   75.64    6.68
  -5  -2  12   67.15    5.32
  -5   2  12   58.92    5.29
   5  -2 -11   70.76    6.17
   5   2 -11   69.48    5.01
   5  -2 -11   68.69    4.68
   5   2 -11   64.18    5.26
  -5  -2  11   68.99    5.23
  -5   2  11   72.37    5.73
  -5  -2  10   16.31    2.63
  -5   2  10   14.93    2.57
   5  -2 -10   18.54    3.29
   5  -2 -10   15.57    2.20
   5   2 -10   16.12    2.60
   5   2 -10   15.13    2.45
   5  -2  -9   93.92    6.58
   5   2  -9   91.58    5.54
   5   2  -9   90.83    5.92
   5  -2  -9   97.04    5.28
  -5   2   9   93.50    6.35
  -5  -2   9   91.93    5.83
   5  -2  -8  104.59    6.68
   5   2  -8  101.73    5.87
   5  -2  -8  113.59    5.68
   5   2  -8  108.93    6.53
  -5  -2   8  106.46    6.20
  -5   2   8  110.31    6.77
   5   2  -7    6.69    1.67
   5  -2  -7    6.72    1.85
  -5  -2   7    7.62    1.88
   5  -2  -7    5.79    1.43
   5   2  -7    6.77    1.83
   5  -2  -7    8.80    2.16
   5   2  -7    6.21    1.83
  -5   2   7    8.08    2.27
  -5  -2   6    1.73    1.23
  -5   2   6    1.53    1.32
   5  -2  -6    3.10    1.28
   5   2  -6    2.76    1.23
   5  -2  -6    2.73    1.50
   5   2  -6    1.12    1.09
   5   2  -6    2.00    1.09
   5  -2  -6    2.39    1.42
  -5   2   5   20.44    3.03
   5  -2  -5   20.91    2.66
   5   2  -5   19.68    2.59
   5  -2  -5   24.00    2.98
   5   2  -5   21.87    2.87
   5   2  -5   22.76    2.81
   5  -2  -5   22.34    2.99
  -5   2   4    1.49    1.77
   5  -2  -4    2.15    1.08
   5   2  -4   -1.28    1.04
   5   2  -4    0.39    0.90
   5  -2  -4   -1.57    1.21
   5  -2  -4    0.37    0.85
   5   2  -4   -1.01    0.97
   5   2  -3    1.72    1.06
   5  -2  -3   -0.10    1.13
   5  -2  -3    2.89    1.37
   5   2  -3    1.33    0.87
   5  -2  -3    1.13    1.35
   5   2  -3   -0.37    1.04
   5  -2  -2  110.47    5.98
  -5   2   2  105.19    6.04
   5   2  -2  115.89    6.63
   5   2  -2  114.30    6.31
   5  -2  -2  109.36    6.61
   5  -2  -2  106.28    5.44
   5   2  -2  116.29    5.11
   5  -2  -1   33.02    3.40
   5  -2  -1   27.50    2.80
   5   2  -1   27.22    2.41
  -5   2   1   28.78    3.30
   5   2  -1   27.96    3.38
  -5  -2   1   31.37    3.80
   5  -2  -1   27.49    3.29
   5   2  -1   26.96    3.14
   5  -2   0  365.04    9.62
   5   2   0  359.47    8.11
  -5  -2   0  333.31   11.67
   5   2   0  349.39   11.65
  -5   2   0  337.18   11.07
   5  -2   0  348.76   11.11
   5  -2   0  367.96   12.21
   5   2   0  343.92   11.26
   5   2   1   27.17    2.16
   5  -2   1   29.54    2.76
  -5  -2  -1   27.98    3.76
  -5   2  -1   27.69    3.35
   5   2   1   27.01    3.41
   5  -2   1   29.77    3.37
   5  -2   1   27.19    3.54
   5   2   1   26.25    3.27
   5   2   2   48.04    2.72
   5  -2   2   44.09    3.26
  -5  -2  -2   49.98    4.87
  -5   2  -2   46.95    4.56
   5   2   2   48.13    4.53
   5  -2   2   53.26    4.60
   5   2   2   52.90    4.65
  -5  -2  -3   23.33    3.56
  -5   2  -3   24.07    3.45
   5  -2   3   24.94    2.49
   5   2   3   24.98    1.87
   5  -2   3   26.16    3.42
   5   2   3   26.23    3.51
   5   2   4  139.07    4.31
   5  -2   4  139.26    5.71
  -5  -2  -4  147.42    8.41
  -5   2  -4  144.75    8.15
   5  -2   5   12.41    1.81
  -5  -2  -5   12.79    2.81
  -5   2  -5   19.47    3.46
  -5   2  -6  120.53    7.77
  -5  -2  -6  124.91    8.09
  -5  -2  -6  116.86    3.79
  -5   2  -7   29.26    2.76
  -5  -2  -7   33.55    4.46
  -5   2  -7   29.51    4.03
  -5  -2  -8    3.41    2.07
  -5   2  -8    2.98    1.66
  -5   2  -8    2.30    0.99
  -5   2  -9    0.39    1.42
  -5  -2  -9    1.30    1.62
  -5  -2 -10   -1.45    2.08
  -5   2 -10    3.15    1.99
  -5  -2 -11    7.82    2.48
  -5   2 -11   10.45    2.83
  -5   3  16   64.37    6.19
  -5   3  15   25.43    4.13
   5  -3 -14   36.99    4.94
  -5   3  14   34.86    4.44
  -5  -3  14   41.19    4.23
   5  -3 -13    0.41    1.58
  -5   3  13    1.01    1.40
  -5  -3  13   -0.06    1.07
   5  -3 -12   24.23    3.91
  -5   3  12   17.14    2.93
  -5  -3  12   16.68    2.67
   5  -3 -11   49.09    5.23
   5   3 -11   44.26    3.88
   5   3 -11   39.49    4.44
  -5   3  11   47.01    4.77
  -5  -3  11   46.24    4.25
   5   3 -10    6.14    1.50
   5  -3 -10    5.43    1.95
   5  -3 -10    6.94    1.48
   5   3 -10    8.94    2.00
  -5  -3  10    6.67    1.97
  -5   3  10    8.26    2.04
   5   3  -9    1.21    0.92
   5  -3  -9   -1.08    0.96
   5  -3  -9    1.48    1.62
   5   3  -9   -0.27    1.19
  -5  -3   9   -1.53    1.17
  -5   3   9   -1.80    1.73
   5  -3  -8  106.83    6.99
   5   3  -8  102.95    5.66
   5   3  -8   87.61    6.06
   5  -3  -8  101.52    5.28
  -5  -3   8  101.42    5.87
  -5   3   8   98.42    6.52
   5  -3  -7   35.75    3.99
   5   3  -7   31.65    3.20
   5   3  -7   33.87    3.75
   5  -3  -7   40.37    3.42
  -5  -3   7   34.58    3.54
  -5   3   7   36.50    3.96
   5   3  -6   18.11    2.50
   5  -3  -6   20.24    2.40
   5  -3  -6   18.52    2.87
   5   3  -6   22.10    2.83
   5   3  -6   22.99    3.08
  -5   3   6   23.83    3.28
   5  -3  -6   29.26    3.48
   5  -3  -5   13.62    2.10
  -5   3   5   13.42    2.54
   5  -3  -5   13.75    2.45
   5   3  -5   11.49    1.98
   5   3  -5   13.88    2.42
   5   3  -5   14.53    2.26
   5  -3  -5   18.80    2.89
   5  -3  -4   55.97    4.38
   5   3  -4   65.83    4.17
  -5   3   4   65.34    5.18
   5  -3  -4   66.30    4.43
   5   3  -4   66.20    5.02
   5  -3  -4   65.87    5.14
   5   3  -4   64.51    4.62
   5   3  -3    9.73    2.21
   5  -3  -3    7.01    1.70
   5  -3  -3   12.27    2.22
   5   3  -3    8.66    1.86
   5   3  -3    8.72    1.55
   5  -3  -3    7.89    1.72
   5  -3  -2   10.93    2.01
   5   3  -2   11.52    2.32
   5   3  -2   13.12    1.85
   5  -3  -2    9.28    1.86
  -5   3   2   12.89    2.32
   5   3  -2   13.07    2.19
   5  -3  -2   11.28    2.41
   5  -3  -1  201.23    8.13
   5   3  -1  211.15    6.31
   5  -3  -1  200.05    7.45
   5   3  -1  210.49    8.54
  -5   3   1  200.02    8.33
   5   3  -1  214.55    9.23
   5  -3  -1  209.12    9.18
   5  -3   0   65.90    4.29
   5   3   0   64.19    3.27
  -5  -3   0   59.59    5.11
   5   3   0   58.94    4.61
   5  -3   0   62.26    5.10
  -5   3   0   60.46    4.74
   5   3   0   60.67    5.07
   5  -3   0   65.03    4.76
   5  -3   1  188.34    7.03
   5   3   1  192.84    5.22
  -5   3  -1  182.05    6.82
  -5  -3  -1  191.80    9.19
   5   3   1  181.46    8.32
  -5   3  -1  188.26    8.50
   5   3   1  194.93    8.98
   5  -3   1  191.16    8.29
   5   3   2  216.04    5.12
   5  -3   2  212.34    7.32
  -5   3  -2  187.57    6.86
   5   3   2  208.87    9.16
  -5  -3  -2  214.59    9.95
  -5   3  -2  222.94    9.38
   5  -3   2  211.86    9.05
   5  -3   3   37.46    3.21
   5   3   3   37.56    2.07
  -5   3  -3   34.40    3.00
   5   3   3   35.60    4.00
  -5  -3  -3   36.62    4.26
  -5   3  -3   40.33    4.28
   5  -3   3   39.02    4.05
  -5   3  -4  124.35    7.44
  -5  -3  -4  128.93    8.04
   5  -3   4  123.34    5.62
  -5   3  -4  102.76    5.09
   5  -3   5   11.08    1.84
  -5   3  -5    9.02    1.62
  -5  -3  -5   12.93    3.03
  -5   3  -5   12.60    2.76
  -5   3  -6   21.35    2.43
   5  -3   6   19.46    2.38
  -5  -3  -6   20.71    3.56
  -5   3  -6   24.03    3.61
  -5  -3  -7   -1.70    2.17
  -5   3  -7    2.20    1.79
  -5   3  -7    2.01    0.95
  -5  -3  -8   11.74    3.06
  -5   3  -8    8.60    2.31
  -5   3  -8    9.43    1.81
  -5   3  -9   -0.10    1.96
  -5  -3  -9   -0.46    1.76
  -5   3 -10    8.36    2.60
  -5  -3 -10    7.29    2.44
  -5   3 -11   -1.61    1.90
  -5  -3 -11    1.35    1.92
  -5   4  16   25.85    4.03
  -5   4  15   46.21    5.40
  -5   4  14   13.16    2.81
  -5  -4  14   15.52    2.62
   5  -4 -14   16.76    3.49
  -5  -4  13   39.87    3.92
   5  -4 -13   36.52    4.92
  -5   4  13   35.70    4.53
   5  -4 -12    4.13    2.24
  -5   4  12    6.75    2.27
  -5  -4  12    3.25    1.30
   5  -4 -11   -0.69    1.43
  -5   4  11    1.43    1.44
  -5  -4  11    2.60    1.41
   5   4 -11    2.05    0.92
   5   4 -10   11.16    1.97
   5  -4 -10   11.76    1.77
   5  -4 -10    6.02    2.22
   5   4 -10   12.61    2.58
  -5  -4  10   12.33    2.31
  -5   4  10   11.72    2.68
   5   4  -9   -0.12    0.81
  -5  -4   9   -0.85    1.21
   5  -4  -9    1.61    1.07
   5  -4  -9    1.05    1.34
   5   4  -9    1.63    1.22
  -5   4   9    0.47    1.34
   5  -4  -8   48.49    4.74
   5   4  -8   49.82    3.93
   5   4  -8   56.97    4.98
   5  -4  -8   54.66    3.63
  -5   4   8   57.57    5.20
  -5  -4   8   54.98    4.32
   5   4  -7    0.20    0.78
   5  -4  -7    0.43    1.28
   5  -4  -7    0.85    0.89
   5   4  -7    0.48    0.91
  -5   4   7    2.40    1.65
   5   4  -6    5.92    1.35
   5  -4  -6    7.34    1.59
   5   4  -6    7.32    1.80
   5  -4  -6    6.43    1.93
   5   4  -6    6.92    1.80
  -5   4   6    4.29    1.72
   5  -4  -5  239.36    9.31
   5   4  -5  244.32    8.27
   5   4  -5  217.50    8.13
   5  -4  -5  257.77   10.10
   5  -4  -5  224.45    7.72
   5   4  -5  237.58    9.89
  -5   4   5  239.82    9.98
   5  -4  -4   13.60    2.43
   5  -4  -4   10.75    1.95
   5   4  -4   12.77    1.87
   5  -4  -4   11.66    2.22
  -5   4   4   14.39    2.73
   5   4  -4   14.36    2.71
   5   4  -4   12.03    2.10
   5   4  -3   12.09    2.33
   5  -4  -3    9.84    1.87
   5  -4  -3   12.88    2.10
   5   4  -3   11.48    1.71
  -5   4   3   13.36    2.71
  -5   4   3   10.48    2.04
   5  -4  -3    9.78    2.16
   5   4  -3    9.57    1.93
   5   4  -2   10.29    2.23
   5  -4  -2   11.96    2.06
   5   4  -2   12.22    1.60
   5  -4  -2   12.40    2.11
  -5   4   2   14.60    2.44
   5   4  -2   10.51    2.02
   5  -4  -2   10.50    2.36
   5   4  -1    0.05    1.18
   5  -4  -1    0.16    1.18
   5  -4  -1    0.78    0.89
   5   4  -1   -0.91    0.90
  -5   4   1    0.07    1.10
   5  -4  -1    0.80    1.08
   5   4  -1   -0.77    1.21
   5   4   0    6.52    1.90
   5  -4   0    8.26    1.93
   5   4   0    7.31    1.10
   5  -4   0    7.79    1.84
  -5  -4   0    6.19    2.13
  -5   4   0    6.97    1.83
   5   4   0    5.96    1.56
  -5   4  -1   12.74    2.02
   5  -4   1    9.84    2.06
   5   4   1   13.22    2.44
  -5  -4  -1   11.67    2.60
  -5   4  -1    9.04    2.16
   5  -4   1   12.86    2.10
   5   4   1   12.15    1.31
   5   4   2   68.16    5.18
   5   4   2   67.37    2.50
   5  -4   2   66.24    4.33
  -5   4  -2   60.56    4.07
  -5  -4  -2   68.05    5.79
  -5   4  -2   57.97    4.95
   5  -4   2   58.03    4.76
   5   4   3  254.42   10.26
  -5   4  -3  245.04    8.20
   5  -4   3  257.71    8.46
  -5  -4  -3  257.63   11.14
  -5   4  -3  253.18   10.22
   5  -4   3  250.65    9.96
  -5   4  -4    0.89    0.86
   5  -4   4    0.21    1.20
  -5  -4  -4    2.76    1.92
  -5   4  -4   -2.26    2.04
  -5   4  -5   17.52    2.27
   5  -4   5   23.27    2.66
  -5  -4  -5   25.92    3.64
  -5   4  -5   19.78    3.33
  -5   4  -6    5.96    1.40
   5  -4   6    5.65    1.51
  -5  -4  -6    9.11    2.88
[truncated: 60,418 more chars]
